# Supplementary material for: Wild and cultivated allele effects on rice phenotypic traits in reciprocal backcross populations between Oryza rufipogon and two cultivars, O. sativa Nipponbare and IR36
Source: Breed Sci. 2023 Sep 9;73(4):373–81. doi: 10.1270/jsbbs.22095 (PMC10722096; doi:10.1270/jsbbs.22095)
Supplement: Supplementary file 2 — Supplemental Table 1 [file 73_373_s2.xlsx]

## Sheet: Suppl. Table 1
Supplemental Table 1. Marker genotypes at 177 microsatellite loci for 159 AsN recombinant inbred lines. "1" and "3": Nipponbare homozygous and W630 homozygous alleles, respectively. "*": not determined or heterozygous alleles.
Chr.	Marker	Line no.
		1	2	3	4	5	6	7	8	9	10	11	12	13	14	15	16	17	18	19	20	21	22	23	24	25	26	27	28	29	30	31	32	33	34	35	36	37	38	39	40	41	42	43	44	45	46	47	48
1	RM84	1	1	1	1	1	1	1	1	1	1	1	1	1	1	1	1	1	1	1	3	1	1	1	1	1	1	1	1	1	1	1	1	1	1	1	1	1	1	1	1	3	1	1	1	1	1	1	1
1	RM220	1	1	1	1	1	1	1	1	1	1	1	1	1	1	1	1	1	1	1	3	1	1	1	1	1	3	1	1	1	1	1	1	1	1	1	1	1	1	1	1	3	1	1	1	1	1	1	1
1	RM1	1	1	1	1	1	1	1	1	1	1	1	1	1	1	1	1	1	1	1	3	1	1	1	1	1	3	1	1	1	1	1	1	1	1	1	1	1	1	1	1	3	1	1	1	1	1	1	1
1	RM272	1	1	1	1	1	1	1	1	1	1	1	1	1	1	1	1	1	1	1	3	1	1	1	1	1	1	1	1	1	1	1	1	1	1	1	1	1	1	1	1	1	1	1	1	1	1	1	1
1	RM259	1	1	1	1	1	1	1	1	1	1	1	1	1	1	1	3	1	1	1	1	1	1	1	1	1	1	1	1	1	1	1	1	1	1	1	1	1	1	1	1	1	1	1	1	1	1	1	1
1	RM243	1	1	1	1	1	1	1	1	1	1	3	1	1	1	1	1	1	1	1	1	1	1	1	1	1	1	1	1	1	1	1	1	1	1	1	1	1	1	1	1	1	1	1	1	1	1	1	1
1	RM35	1	1	1	1	1	1	1	1	1	1	3	1	1	1	1	1	3	1	1	1	1	1	1	1	1	1	1	1	1	1	1	1	1	1	1	1	1	1	1	1	1	1	1	1	1	1	1	1
1	RM580	1	1	1	3	1	1	1	1	1	1	3	1	1	3	1	1	3	1	1	1	1	1	1	1	1	1	1	1	1	1	1	1	1	1	1	1	1	1	1	1	1	1	1	1	1	1	1	1
1	RM23	1	1	1	3	1	1	1	1	1	1	3	1	1	3	1	1	3	1	1	1	1	1	1	1	1	1	1	1	1	1	3	1	1	1	1	1	1	1	1	1	1	1	1	1	3	1	1	3
1	RM129	1	3	1	3	1	1	1	1	3	1	3	1	1	3	3	3	1	1	1	1	1	1	1	1	1	1	1	1	1	1	1	1	1	1	1	1	1	1	1	1	1	1	1	1	3	1	1	3
1	RM9	1	1	1	1	1	1	1	1	3	1	3	1	1	3	3	3	1	1	1	1	1	1	1	1	1	1	1	1	1	1	1	1	1	1	1	1	1	1	1	1	1	1	1	1	3	1	1	3
1	RM5	1	1	1	1	1	1	1	1	3	1	3	1	1	3	3	3	1	1	3	1	1	1	1	1	1	1	1	1	1	1	1	1	1	1	1	1	1	1	1	1	1	1	1	1	3	1	1	3
1	RM237	1	1	1	1	1	1	1	1	3	1	1	1	3	1	1	3	1	1	1	1	1	1	1	1	1	1	1	1	1	1	1	1	1	1	1	3	3	1	1	1	1	3	1	1	1	1	1	1
1	RM246	1	1	1	1	1	1	1	1	3	1	1	1	3	1	1	3	1	1	1	1	1	1	1	1	1	1	1	1	1	1	1	1	1	1	1	3	3	1	1	1	1	3	1	1	1	1	1	1
1	RM128	1	1	1	1	1	1	1	1	3	1	1	1	3	1	1	3	3	1	1	1	1	1	1	1	1	1	1	1	1	1	1	1	1	1	1	1	1	1	1	1	1	1	1	1	1	1	1	1
1	RM212	1	1	1	1	1	1	1	1	3	1	1	3	3	3	1	3	3	1	1	1	1	1	1	1	1	1	1	1	1	1	1	1	1	1	1	1	1	1	1	1	1	1	1	1	1	1	1	1
1	RM265	1	1	1	1	1	1	1	1	3	1	1	1	3	3	1	1	3	1	1	1	1	1	1	1	1	1	1	1	1	1	1	3	1	1	1	1	1	1	1	1	1	1	1	1	1	1	1	1
1	RM315	1	1	1	1	1	1	3	1	3	1	1	1	3	1	1	1	3	1	1	1	1	1	1	1	1	1	1	1	1	1	1	3	1	1	1	1	1	1	1	1	1	1	1	1	1	1	1	1
1	RM431	1	1	1	1	1	1	1	1	3	1	1	1	3	1	1	1	3	1	1	3	1	1	1	1	1	1	1	1	1	1	1	3	1	1	1	1	1	1	1	1	1	1	1	1	1	1	1	1
1	RM104	1	1	1	1	1	1	1	1	3	3	1	1	3	1	1	1	3	1	1	3	1	1	3	1	1	1	3	1	3	3	1	3	1	1	1	1	1	1	1	1	1	1	1	1	1	1	1	1
2	RM211	1	1	1	1	1	1	1	1	3	1	1	1	3	1	1	1	1	1	1	3	1	3	1	1	3	3	3	1	1	1	1	3	3	3	1	1	1	1	3	3	1	1	1	3	3	1	1	1
2	RM236	1	1	1	1	1	1	1	1	3	1	1	1	3	1	1	1	1	1	1	3	1	3	1	1	3	3	3	1	1	1	1	3	3	3	1	1	1	1	3	3	1	1	1	3	3	1	1	1
2	RM423	1	1	1	1	1	1	1	3	1	1	1	1	3	1	1	1	1	1	1	3	1	3	1	1	3	3	3	1	1	1	1	3	3	3	1	1	1	1	3	1	1	1	1	3	1	1	1	1
2	RM53	1	1	1	1	1	1	*	3	1	1	1	1	3	1	3	1	1	1	1	3	1	3	1	1	3	3	3	1	1	1	1	3	3	3	1	1	1	1	*	1	*	1	1	3	1	*	1	1
2	RM8	1	1	1	1	1	1	1	3	1	1	1	1	3	1	1	1	1	1	1	1	1	3	3	1	3	1	3	1	1	3	1	3	1	3	1	1	1	1	1	1	1	1	*	3	1	1	1	1
2	RM452	1	1	1	3	1	3	1	3	1	1	1	1	1	1	1	1	*	1	1	3	1	1	3	1	3	3	1	1	1	1	1	1	1	1	1	1	1	1	1	1	1	1	1	1	1	3	1	1
2	RM29	1	1	1	3	1	3	1	3	1	1	1	1	1	1	1	1	3	1	3	3	1	1	3	1	3	1	1	1	1	1	1	1	1	1	1	1	1	1	1	1	1	1	1	1	1	1	1	1
2	RM341	1	1	1	3	1	3	1	1	1	1	1	1	3	1	1	1	3	1	3	3	1	1	3	1	1	1	1	1	1	1	1	1	1	1	1	1	1	1	1	1	1	1	1	1	1	1	1	1
2	RM475	1	1	1	3	1	1	1	1	1	3	1	1	3	1	1	1	3	1	3	3	3	1	3	1	1	1	1	1	1	1	1	1	1	1	1	1	1	1	1	1	1	1	1	1	1	1	1	1
2	RM262	1	1	1	3	1	1	1	1	1	3	1	1	3	1	1	1	3	1	3	3	3	1	3	1	1	1	1	1	1	1	1	1	1	1	1	1	1	1	1	1	1	1	1	1	1	1	1	1
2	RM263	1	1	1	3	1	1	1	1	1	1	1	1	1	1	1	1	1	1	3	3	3	1	3	1	3	1	1	1	1	1	1	3	1	1	1	1	1	1	1	1	1	1	1	1	1	1	1	1
2	RM526	1	1	1	3	1	1	1	1	1	1	1	1	1	1	1	1	1	1	3	3	3	1	3	1	3	1	1	1	1	1	1	3	1	1	1	1	1	1	1	1	1	1	1	1	1	1	1	1
2	RM221	3	1	1	3	1	1	1	1	1	1	1	1	1	1	1	1	1	1	1	3	3	1	1	1	1	1	1	1	1	*	1	3	1	1	1	1	1	1	1	1	1	1	1	1	1	1	1	1
2	RM6	1	1	1	1	1	1	1	1	1	1	1	1	1	1	1	1	1	1	1	3	3	1	1	1	1	3	1	1	1	1	3	3	1	1	1	1	1	1	1	1	1	1	1	1	1	1	1	1
2	RM240	1	1	1	1	1	1	1	1	1	1	1	1	1	1	1	1	1	1	1	1	3	1	1	1	1	3	1	1	1	1	3	3	1	1	1	1	1	1	1	1	1	1	1	1	1	1	1	1
2	RM250	1	1	1	1	1	1	1	1	1	1	1	1	1	1	1	1	1	1	1	1	3	1	1	1	1	3	1	1	1	1	3	3	1	1	1	1	1	1	1	1	1	1	1	1	1	1	1	1
2	RM213	1	1	1	1	1	1	1	1	1	1	1	1	1	1	1	1	1	1	1	1	3	1	1	1	1	3	3	1	1	1	3	3	1	1	1	1	1	1	1	1	1	1	1	1	1	1	1	1
2	RM208	1	1	1	1	1	1	1	1	1	1	1	1	1	1	1	1	1	1	1	1	3	1	1	1	1	3	3	1	1	1	3	3	1	1	1	1	1	1	1	1	1	1	1	1	1	1	1	1
2	RM207	1	1	1	1	1	1	1	1	1	1	1	1	1	1	1	1	1	1	1	1	3	1	1	1	1	3	3	1	1	1	3	3	1	1	1	1	1	1	1	1	1	1	1	1	1	1	1	1
2	RM48	1	1	1	1	1	1	1	1	1	1	1	1	1	1	1	1	1	1	1	1	3	1	1	1	1	3	3	1	1	1	3	3	1	1	1	1	1	1	1	1	1	1	1	1	1	1	1	3
3	RM60	3	1	1	1	1	1	1	1	1	1	1	1	1	*	1	1	1	1	1	1	1	3	1	3	1	1	1	1	1	1	1	1	1	1	1	1	1	1	1	1	1	1	1	1	1	1	1	1
3	RM22	1	1	1	1	1	1	1	1	1	1	1	1	1	*	1	1	1	1	1	1	1	3	1	3	1	1	1	1	1	1	1	1	1	1	1	1	1	1	1	1	1	1	1	1	1	1	1	1
3	RM231	1	1	1	1	*	1	1	1	1	1	1	1	1	*	1	1	1	1	1	1	1	1	1	3	1	1	1	1	1	1	1	1	1	1	1	1	1	1	1	1	1	1	1	1	1	1	1	1
3	RM545	1	1	1	1	1	1	1	1	3	1	1	1	1	3	1	1	1	1	1	1	1	1	1	1	1	1	1	1	1	1	1	1	1	1	1	1	1	3	1	3	1	1	1	1	1	1	1	1
3	RM517	1	1	1	1	1	1	1	1	3	1	1	1	1	3	1	1	1	1	1	1	3	1	1	1	1	1	1	1	1	3	1	1	3	1	1	1	3	3	1	3	1	1	1	1	1	1	1	1
3	RM232	1	1	1	1	1	1	1	1	1	1	1	1	1	1	1	1	1	1	1	1	3	3	1	1	1	1	3	1	1	3	1	1	1	1	3	1	1	1	1	1	1	1	1	1	1	1	1	1
3	RM7	1	1	1	1	1	1	1	1	1	1	1	1	1	1	1	1	1	1	1	1	3	3	1	1	1	1	3	1	1	3	1	1	1	1	3	1	1	1	1	1	1	*	1	1	1	1	1	1
3	RM251	1	3	1	3	3	1	1	1	1	1	1	1	1	1	1	1	1	1	1	1	3	3	1	1	1	1	3	1	1	3	1	1	1	1	3	1	1	1	1	1	1	1	1	1	1	1	1	1
3	RM282	3	3	1	3	1	1	1	1	1	1	1	1	1	1	1	1	1	1	1	1	1	1	1	1	1	1	3	1	1	3	1	1	1	1	3	1	1	1	1	1	1	1	1	1	1	1	1	1
3	RM487	3	3	1	3	1	1	1	1	1	1	1	1	1	1	1	1	1	1	1	1	1	1	1	1	1	1	1	1	1	3	1	1	1	1	3	1	1	1	1	1	1	1	1	1	1	1	1	1
3	RM16	3	3	1	3	1	1	1	1	1	1	1	1	1	1	1	1	1	1	1	1	1	1	1	1	1	1	1	1	1	3	1	1	3	1	3	1	1	1	1	1	1	1	1	1	1	1	1	1
3	RM135	3	1	1	3	1	1	1	1	1	1	1	1	1	1	1	1	1	1	1	1	1	1	1	1	1	1	1	1	1	1	1	1	1	1	1	1	1	1	1	1	1	1	1	1	1	1	1	1
3	RM168	3	1	1	3	1	1	1	1	1	1	1	1	1	1	1	1	1	1	1	1	1	1	1	1	1	1	1	1	1	1	1	1	1	1	1	1	1	1	1	1	1	1	1	1	1	1	1	1
3	RM55	3	1	1	3	1	1	1	1	1	1	1	1	1	1	1	1	1	1	1	1	3	3	1	3	3	1	1	1	1	1	1	1	1	1	1	1	1	1	1	1	1	1	1	1	1	1	1	1
3	RM571	1	3	1	3	3	1	1	1	1	1	1	1	1	1	1	1	1	1	1	1	3	1	1	3	1	1	1	1	1	1	1	1	1	1	1	1	1	1	1	1	1	1	1	1	1	1	1	1
3	RM227	1	1	1	3	3	1	1	1	1	1	1	1	1	1	1	1	1	1	1	1	3	1	1	3	1	1	1	1	1	1	1	1	1	1	1	1	1	1	1	1	1	1	1	1	1	1	1	1
3	RM148	1	1	1	3	3	3	1	1	1	1	1	1	1	1	1	1	1	1	1	1	3	1	1	3	1	1	1	1	1	1	1	1	1	1	1	1	1	1	1	1	1	1	1	1	1	1	1	1
4	RM335	1	1	1	1	1	1	1	1	1	1	1	1	1	1	1	1	1	1	1	1	1	1	3	1	1	1	1	1	3	3	1	1	3	1	1	1	1	1	1	1	1	1	1	1	1	1	1	1
4	RM261	1	1	1	1	1	1	1	1	1	1	1	1	1	1	1	1	1	1	1	1	1	1	3	3	1	1	1	1	3	3	1	1	1	1	1	1	1	1	1	1	1	3	1	1	1	1	1	1
4	RM437B	1	1	1	1	1	1	1	1	1	1	1	1	1	1	1	1	1	1	1	1	1	1	3	3	1	1	1	1	3	3	1	1	1	1	1	1	1	1	1	1	1	3	1	1	1	1	1	3
4	RM401	1	1	1	1	1	1	1	1	1	1	1	1	1	1	1	1	1	1	1	1	1	1	3	3	1	1	1	1	3	3	1	1	1	1	1	1	*	1	1	1	1	3	1	1	1	1	1	3
4	RM185	1	1	1	1	1	1	1	1	1	1	1	1	1	3	1	1	1	1	1	1	1	1	1	3	1	1	1	1	1	1	1	1	1	1	1	1	1	1	1	1	1	1	1	1	1	1	1	1
4	RM417	1	1	1	1	1	1	1	1	1	1	1	1	1	1	1	1	1	1	1	1	1	1	1	1	1	1	1	1	*	1	1	1	1	1	1	1	1	1	1	1	1	1	1	1	1	1	1	1
4	RM142	1	1	1	1	1	1	1	1	1	1	1	1	1	1	1	1	1	1	1	1	1	1	1	1	1	1	1	1	1	1	1	1	1	1	1	1	1	1	1	1	1	1	1	1	1	1	1	1
4	RM273	1	1	1	1	1	1	1	1	1	1	1	1	1	1	1	1	1	1	1	3	1	1	1	1	1	1	1	1	1	1	1	1	1	1	1	1	3	1	1	1	1	1	1	1	1	1	1	1
4	RM252	1	1	1	1	1	3	3	1	1	1	1	1	1	1	1	1	1	1	1	3	1	1	1	1	1	1	1	1	1	1	1	1	1	1	1	1	3	1	1	1	1	1	1	1	1	3	1	1
4	RM241	1	1	1	1	1	1	3	1	1	1	1	1	1	3	1	1	1	1	1	1	1	1	1	1	1	1	1	1	1	1	1	1	1	1	1	1	3	1	1	1	1	3	1	1	1	3	1	3
4	RM303	1	1	1	3	1	1	1	1	1	1	1	1	1	3	1	1	1	1	1	1	1	1	1	1	1	1	1	1	1	1	1	1	1	1	1	1	1	1	1	1	1	3	1	1	1	3	1	3
4	RM255	1	1	1	3	1	1	1	1	1	1	1	1	1	3	1	1	1	1	1	1	1	1	1	1	1	1	1	1	1	1	1	1	1	1	1	1	1	1	1	1	1	3	1	1	1	3	1	3
4	RM5506	1	1	1	3	1	1	1	1	1	1	1	1	1	1	1	1	1	1	1	1	1	1	1	1	1	1	1	1	1	1	1	1	1	1	1	1	1	1	1	1	1	3	3	1	1	3	1	3
4	RM131	1	1	1	1	1	1	1	1	1	1	1	1	1	1	1	1	1	1	1	1	1	1	1	1	1	1	1	1	1	1	1	1	1	1	1	1	1	1	1	1	1	3	1	3	1	3	1	3
4	RM559	1	1	1	1	1	1	1	1	1	1	1	1	1	1	1	1	1	1	1	1	1	1	1	1	1	1	1	1	1	1	1	1	1	1	1	1	1	1	1	1	1	3	1	3	1	3	1	3
5	RM122	1	3	1	1	3	1	1	1	1	1	1	1	1	1	1	1	1	1	3	3	1	1	3	1	1	3	1	1	1	1	1	1	1	1	1	1	1	1	1	1	1	1	1	1	1	1	1	1
5	RM13	1	3	1	1	3	1	1	1	1	1	1	1	1	1	1	1	1	1	3	3	1	1	3	1	1	3	1	1	1	1	1	3	1	1	1	1	1	1	1	1	1	1	1	1	3	1	1	1
5	RM574	1	3	1	1	3	1	1	1	1	1	1	1	1	1	1	1	1	1	3	3	1	1	3	1	1	3	1	1	1	1	1	3	1	1	1	1	1	1	1	1	1	1	1	3	3	1	1	1
5	RM289	1	3	1	1	3	1	1	1	1	1	1	1	1	1	1	1	1	3	3	1	1	1	1	1	1	1	1	1	1	1	1	1	1	1	1	3	1	1	1	1	1	1	1	1	1	1	1	1
5	RM249	1	3	1	1	3	1	1	1	1	1	1	1	1	1	1	1	1	3	3	1	1	1	1	1	1	1	1	1	1	1	1	1	1	1	1	3	1	1	3	1	1	1	1	1	1	1	1	1
5	RM440	1	1	1	3	1	1	1	1	1	1	1	1	1	1	1	1	1	1	3	1	1	1	1	1	1	1	1	1	1	1	1	1	1	1	1	3	1	1	1	1	1	1	1	1	3	1	1	3
5	RM173	1	1	1	3	1	1	1	1	1	1	1	1	1	1	1	1	1	1	3	1	1	1	1	1	1	1	1	1	1	1	1	1	1	1	1	3	1	1	1	1	1	*	1	1	3	1	1	3
5	RM421	1	1	1	1	1	1	1	3	1	3	3	1	1	3	1	1	3	1	1	1	1	1	1	1	1	1	1	1	1	1	1	1	1	1	1	3	1	1	3	1	1	1	1	1	3	1	3	3
5	RM538	1	1	1	1	1	1	1	3	1	3	3	1	1	3	1	1	3	1	1	1	1	1	1	1	1	1	1	1	1	1	1	1	1	1	1	1	1	1	1	1	1	1	1	1	3	1	3	1
5	RM274	1	1	1	1	1	1	1	3	1	3	3	1	1	3	1	1	3	1	1	1	1	1	1	1	1	1	1	1	1	1	1	1	1	1	1	1	1	1	1	1	1	1	1	1	3	1	3	1
5	RM26	1	1	1	1	1	1	1	3	1	3	3	1	1	3	1	1	3	1	1	1	1	1	1	1	1	1	1	1	1	1	1	1	1	1	1	1	1	1	1	1	1	1	1	1	1	1	1	1
6	RM587	1	1	1	1	1	1	1	3	3	1	3	1	3	3	3	1	3	3	3	3	1	1	1	1	1	3	1	1	1	1	1	1	1	1	1	1	1	1	1	1	1	1	1	1	1	1	1	1
6	RM204	1	1	1	1	1	1	1	3	3	1	3	1	3	3	3	1	3	3	3	3	1	1	1	1	1	1	1	1	1	1	1	1	1	1	1	1	1	1	1	1	1	1	1	1	1	1	1	1
6	RM585	1	1	1	1	1	1	1	3	3	1	3	1	3	3	3	1	3	3	3	3	1	1	1	1	1	1	1	1	1	1	1	1	1	1	1	1	1	1	1	1	1	1	1	1	1	1	1	1
6	RM225	1	1	1	1	1	1	1	3	3	1	3	1	3	3	3	1	3	1	3	3	1	1	1	1	1	1	1	1	3	1	1	1	1	1	1	1	1	1	1	1	1	1	1	1	1	1	1	1
6	RM253	1	1	1	1	3	1	1	3	3	1	3	1	1	3	3	1	3	1	3	3	1	1	1	1	1	1	3	1	3	1	1	1	1	1	1	1	1	1	1	1	1	1	1	1	1	1	1	1
6	RM50	1	1	1	1	1	1	1	3	3	1	3	3	1	1	3	1	3	3	3	3	1	1	1	1	1	1	3	1	3	1	1	1	1	1	1	1	1	1	1	1	1	1	1	1	1	1	1	1
6	RM539	1	1	1	1	1	1	1	3	1	1	3	3	1	1	1	1	3	1	1	1	1	1	1	1	1	1	1	1	1	1	1	1	1	1	1	1	1	1	1	1	1	1	1	1	1	1	1	1
6	RM136	1	1	1	1	1	1	1	3	1	1	3	3	1	1	1	1	3	1	1	1	1	1	1	1	1	1	1	1	1	1	1	1	1	1	1	1	1	1	1	1	1	1	1	1	1	1	1	1
6	RM527	1	1	1	1	1	1	1	3	1	1	*	3	1	1	1	1	1	1	1	1	1	1	1	1	1	1	1	1	1	1	1	1	1	1	1	1	1	1	1	1	1	1	1	1	1	1	1	1
6	RM3	1	1	1	1	1	1	1	3	1	1	3	3	1	1	1	1	1	1	1	1	1	1	1	1	1	1	1	1	1	1	1	1	1	1	1	1	1	1	1	1	1	1	1	1	1	1	1	1
6	RM454	1	1	1	1	1	1	1	3	1	1	1	3	1	1	1	1	1	1	1	1	1	1	1	1	1	1	1	1	1	1	1	1	1	1	1	1	1	1	1	1	1	1	1	1	1	1	1	1
6	RM162	1	1	1	1	1	1	1	1	1	1	1	3	1	1	1	1	3	1	1	1	1	1	1	1	1	1	1	1	3	3	1	1	1	1	1	1	1	1	1	1	1	1	1	1	1	1	1	1
6	RM528	1	1	1	1	1	1	1	1	1	1	1	3	1	1	1	1	3	1	1	1	1	1	1	1	1	1	1	1	3	3	3	1	1	1	1	1	1	1	1	1	1	1	1	1	1	1	1	1
6	RM30	1	1	1	1	1	1	1	1	1	3	1	3	1	1	1	1	3	1	1	1	1	1	1	3	1	1	1	1	3	1	3	1	1	1	1	1	1	1	1	1	1	1	1	1	1	1	1	1
6	RM412	1	1	1	1	1	1	1	1	1	3	1	3	1	1	1	1	3	1	1	1	1	1	1	3	1	1	3	1	1	1	3	1	1	1	1	1	1	1	1	1	1	1	1	1	1	1	1	1
7	RM51	1	3	1	1	1	1	1	1	1	1	1	1	1	1	1	1	1	3	1	1	1	1	1	1	1	1	1	1	1	1	1	1	1	1	1	1	1	3	1	1	1	1	3	1	3	1	1	1
7	RM427	1	3	1	1	3	1	1	1	1	1	1	1	1	1	1	1	1	3	1	1	1	1	1	1	1	1	1	1	1	1	1	1	1	1	1	1	1	3	1	1	1	1	1	1	3	*	1	1
7	RM481	1	3	1	1	3	1	1	1	1	1	1	1	1	1	1	1	1	3	1	1	1	1	1	1	1	1	1	1	1	1	1	1	1	1	1	1	1	1	1	1	1	1	1	1	1	1	1	1
7	RM82	1	3	1	1	3	1	1	1	1	1	1	1	1	1	1	1	1	3	1	1	1	1	1	1	1	1	1	1	1	1	1	1	1	1	1	1	3	1	1	1	1	1	1	1	3	1	1	1
7	RM125	1	1	1	1	1	1	1	1	1	1	1	1	1	1	1	1	1	1	1	1	1	1	1	1	1	1	1	1	1	1	1	1	1	1	1	1	3	1	1	1	1	1	1	3	3	3	1	1
7	RM214	1	1	1	1	1	1	1	1	1	1	1	1	1	1	1	1	1	1	1	1	1	1	1	1	1	1	1	1	1	1	1	1	1	1	1	1	1	1	1	1	1	1	1	1	1	1	1	1
7	RM2	1	1	1	1	1	1	1	1	1	1	1	1	1	1	1	1	1	1	1	1	1	1	1	1	1	1	1	1	1	1	1	1	1	1	1	1	1	1	1	1	1	1	1	1	1	1	1	1
7	RM11	1	1	1	1	1	1	1	1	1	1	1	1	1	1	1	1	1	1	1	1	1	1	1	1	1	1	1	1	1	1	1	1	1	1	1	1	1	1	1	1	1	1	1	1	1	1	1	1
7	RM560	1	1	1	1	1	1	1	1	1	1	1	1	1	1	1	1	1	1	1	1	1	1	1	1	1	1	1	1	1	1	1	1	1	1	1	1	1	1	1	1	1	1	1	1	1	1	1	1
7	RM346	1	1	1	1	1	1	1	1	1	1	1	1	1	1	1	1	1	1	1	1	1	1	1	1	1	1	1	1	1	1	1	1	1	1	1	1	1	1	1	1	1	1	1	1	1	1	1	1
7	RM10	1	1	1	1	1	1	1	1	1	1	1	1	1	1	1	1	1	1	1	1	1	1	1	1	1	1	1	1	1	1	1	1	1	1	1	1	1	1	1	1	1	1	1	1	1	1	1	1
7	RM70	1	1	1	1	1	1	1	1	1	1	1	1	1	1	1	1	1	1	1	1	1	1	1	1	1	1	1	1	1	1	1	1	1	1	1	1	1	1	1	1	1	1	1	1	1	1	1	1
7	RM505	1	1	1	1	1	1	1	1	1	1	1	1	1	1	1	1	1	1	1	1	1	1	1	1	1	1	1	1	1	1	1	1	1	1	1	1	1	1	1	1	1	1	1	1	1	1	1	1
7	RM234	1	1	1	1	1	1	1	1	1	1	1	1	1	1	1	1	1	1	1	1	1	1	1	1	1	1	1	1	1	1	1	1	1	1	1	1	1	1	1	1	1	1	1	1	1	1	1	1
7	RM18	1	1	1	1	1	1	1	1	1	1	1	1	1	1	1	1	1	1	1	1	1	1	1	1	1	1	1	1	1	1	1	1	1	1	1	1	1	1	1	1	1	1	1	1	1	1	1	1
7	RM47	1	1	1	1	1	1	1	1	1	1	1	1	1	1	1	1	1	1	1	1	1	1	1	1	1	1	1	1	1	1	1	1	1	1	1	1	1	1	1	1	1	1	1	1	1	1	1	1
7	RM248	1	1	1	1	1	1	1	1	1	1	1	1	1	1	1	3	1	1	1	1	1	1	3	3	1	*	1	3	1	1	1	1	1	1	1	1	1	1	1	1	1	1	1	1	1	1	1	1
8	RM506	1	1	1	1	1	1	1	1	1	1	1	1	1	1	1	1	1	1	1	1	3	1	1	1	1	3	1	1	1	1	3	3	3	3	1	1	1	1	1	1	1	1	1	1	1	1	1	1
8	RM152	1	1	1	1	1	1	1	1	1	1	1	1	1	1	1	1	1	1	1	1	3	1	1	1	1	3	1	1	1	1	3	3	3	3	1	1	1	1	1	1	1	1	1	1	1	1	1	1
8	RM3819	1	1	1	1	1	1	1	1	1	1	1	1	1	1	1	1	1	1	1	1	3	1	3	1	1	3	1	1	1	1	3	3	3	1	1	1	1	1	1	1	1	1	1	1	1	1	1	3
8	RM25	1	1	1	1	1	1	1	1	1	1	1	1	1	1	1	1	1	1	1	1	1	1	1	1	1	1	1	1	1	1	3	1	3	1	1	1	1	1	1	1	1	1	1	1	1	1	1	3
8	RM44	1	1	1	1	1	1	1	1	1	1	1	1	1	1	1	1	1	1	1	1	1	1	1	1	1	1	1	3	1	1	1	1	1	1	3	1	1	1	1	1	1	1	1	1	1	1	1	3
8	RM339	1	1	1	1	1	1	1	1	1	1	1	1	1	1	1	1	1	1	1	1	1	3	3	1	1	1	1	3	1	1	1	1	1	1	3	1	1	1	1	1	1	1	1	1	1	1	1	1
8	RM42	1	1	1	1	1	1	1	1	1	1	1	1	1	1	1	1	1	1	1	1	1	3	3	1	3	1	1	3	1	1	1	1	1	1	1	1	1	1	1	1	1	1	1	1	1	1	1	1
8	RM223	1	1	1	1	1	1	1	1	1	1	1	1	1	1	1	1	1	1	1	1	1	3	3	1	3	1	1	3	1	1	1	1	1	1	1	1	1	1	1	1	1	1	1	1	1	1	1	1
8	RM210	1	1	1	1	1	1	1	1	1	1	1	1	1	1	1	1	1	1	1	1	1	3	3	3	3	1	1	3	1	1	1	1	3	1	1	1	1	1	1	1	1	1	1	1	1	1	1	1
8	RM256	1	1	1	1	1	1	1	1	1	1	1	1	1	1	1	1	1	1	1	1	1	3	3	1	3	3	1	3	1	1	1	1	3	1	1	1	1	1	1	1	1	1	1	1	1	1	1	1
8	RM80	1	1	1	1	1	1	1	1	1	1	1	1	1	1	1	1	1	1	1	1	1	3	3	1	3	3	*	3	1	1	1	1	3	1	1	1	1	1	1	1	1	1	*	1	1	1	1	1
8	RM230	1	1	1	1	1	1	1	1	1	1	1	1	1	1	1	1	1	1	1	1	3	1	3	1	3	3	1	3	1	1	1	1	3	1	1	1	1	1	1	1	1	1	1	1	1	1	1	1
8	RM502	1	1	1	1	1	1	1	1	1	1	1	1	1	1	1	1	1	1	1	1	3	1	3	1	3	3	1	3	1	1	1	1	1	1	1	1	1	1	1	1	1	1	1	1	1	1	1	1
9	RM219	1	1	1	1	1	1	1	1	1	1	1	1	1	1	1	1	1	1	1	1	1	1	1	1	1	1	1	1	1	1	1	1	1	1	1	1	1	1	1	1	1	1	1	1	1	1	1	1
9	RM321	1	1	1	1	1	1	1	1	1	1	1	1	1	1	1	1	1	1	1	1	1	1	1	1	1	1	1	1	1	1	1	1	1	1	1	1	1	1	1	1	1	1	1	1	1	1	1	1
9	RM460	1	1	1	1	1	1	1	1	1	1	3	1	3	3	1	1	1	1	1	1	1	1	1	1	1	1	1	1	1	1	1	1	1	1	1	1	1	1	1	1	1	1	*	1	1	1	1	1
9	RM566	1	1	1	1	1	1	1	1	1	1	3	1	3	3	1	1	1	1	1	1	1	1	1	1	1	1	1	1	1	1	1	1	1	1	1	1	1	1	1	1	1	1	*	1	1	1	1	1
9	RM410	1	1	1	1	1	1	1	1	1	1	3	1	1	3	1	3	1	1	1	1	1	1	1	1	1	1	1	1	1	1	1	1	1	1	1	1	1	1	1	1	1	1	*	1	1	1	1	1
9	RM242	3	1	1	1	1	1	1	3	1	3	3	3	1	1	1	3	1	1	1	1	1	1	1	1	1	1	1	1	1	1	1	1	1	1	1	1	1	1	1	1	3	1	3	1	1	1	1	1
9	RM553	3	1	1	1	1	1	1	3	1	3	3	3	1	1	1	3	1	1	1	1	1	1	1	1	1	1	1	1	1	1	1	1	1	1	1	1	1	1	1	1	3	1	3	1	1	1	1	1
9	RM107	3	1	1	1	1	1	1	3	1	3	3	3	1	3	1	3	1	1	1	1	1	1	1	1	1	1	1	1	1	1	1	1	1	1	1	1	1	1	1	1	3	1	3	1	1	1	1	1
9	RM201	3	1	1	1	1	1	1	3	1	3	3	3	1	3	1	3	1	1	1	1	1	1	1	1	1	1	1	1	1	1	1	1	1	1	1	1	1	1	1	1	3	1	3	1	1	1	1	1
9	RM215	3	1	1	1	1	1	1	1	1	*	3	3	3	3	1	3	1	1	1	1	1	1	1	3	1	1	1	1	1	1	1	1	1	1	1	1	1	1	1	*	3	1	3	1	1	1	1	1
9	RM245	1	1	1	1	1	1	*	1	1	1	1	3	3	1	1	3	1	1	1	3	1	1	1	3	1	1	1	1	1	1	1	3	1	1	1	1	1	1	1	*	3	1	3	*	1	1	1	1
9	RM205	1	1	1	1	1	1	1	1	1	1	1	3	3	1	1	3	1	1	1	3	1	1	1	3	1	1	1	1	1	1	1	3	1	1	1	1	1	1	1	*	3	1	3	*	1	1	1	1
10	RM474	1	1	1	3	1	1	3	1	1	1	1	1	1	1	3	1	1	1	1	3	1	1	1	1	1	1	1	1	1	1	1	3	1	1	1	1	1	1	1	1	1	3	1	1	1	1	1	3
10	RM222	1	1	1	3	1	1	1	1	1	1	1	1	1	1	3	1	1	1	1	3	1	1	1	1	1	1	1	1	1	1	1	3	1	1	1	1	1	1	1	1	1	3	1	1	1	1	1	3
10	RM216	1	1	1	3	1	1	1	1	1	1	1	1	1	1	3	1	1	1	1	3	1	1	1	1	1	1	1	1	1	1	1	3	1	1	1	1	1	1	1	1	1	3	1	1	1	1	1	3
10	RM239	1	1	1	3	1	1	1	1	1	1	1	1	1	1	1	1	1	1	1	3	1	1	1	1	1	1	1	1	1	1	1	3	1	1	1	1	1	1	1	1	1	3	1	1	1	1	1	3
10	RM467	1	1	1	3	1	1	3	1	1	1	1	1	1	1	1	1	1	1	1	3	1	1	1	1	1	1	1	1	1	1	1	3	1	1	1	1	1	1	1	1	1	1	1	1	1	1	1	1
10	RM271	1	1	1	3	1	1	3	1	3	1	1	1	1	1	1	1	1	1	1	1	1	1	1	1	1	1	1	1	1	1	1	3	1	1	1	1	1	1	1	1	1	1	*	1	1	1	1	1
10	RM258	1	1	1	3	1	1	3	1	3	1	1	1	1	1	1	1	1	1	1	1	3	1	1	1	1	1	1	1	1	1	1	3	1	1	1	1	1	1	3	1	1	1	3	1	1	1	1	1
10	RM171	1	1	1	3	1	1	3	1	3	1	1	1	1	1	1	1	1	1	1	1	3	1	1	1	1	1	1	1	1	1	1	3	1	1	1	1	1	1	3	1	1	1	3	1	1	1	1	1
10	RM484	3	1	1	3	3	1	3	1	3	1	1	1	1	1	1	1	1	1	1	3	3	1	1	1	1	1	1	1	1	1	1	3	1	1	1	1	1	1	3	1	1	3	3	1	1	1	1	3
10	RM228	3	1	1	1	1	1	3	1	3	1	1	1	1	1	1	1	3	1	1	3	3	1	3	1	1	1	1	1	1	1	1	3	1	1	1	1	1	1	3	1	1	3	3	1	1	1	1	3
10	RM496	3	1	1	1	1	1	3	1	3	1	1	1	1	1	1	1	3	1	1	3	3	1	3	1	1	1	1	1	1	1	1	3	1	1	1	1	1	1	3	1	1	3	3	1	1	1	1	3
11	RM20B	1	1	1	1	1	3	3	1	3	3	1	3	3	3	1	1	1	1	1	1	3	1	1	1	3	1	1	1	1	1	1	3	1	1	1	1	1	3	1	1	1	1	1	1	1	1	1	1
11	RM4B	1	1	1	1	1	3	3	1	3	3	1	3	3	3	1	1	1	1	1	1	3	1	1	1	3	1	1	1	1	1	1	3	1	1	1	1	1	3	1	1	1	1	1	1	1	1	1	1
11	RM332	1	1	1	1	1	3	3	1	3	3	1	1	*	3	3	1	1	1	1	1	1	1	1	1	3	1	1	1	1	1	1	3	1	1	1	1	1	3	3	1	1	1	1	1	1	1	1	1
11	RM167	1	1	1	1	1	3	3	1	3	3	3	1	1	3	3	1	1	1	1	1	1	1	1	1	3	1	1	1	1	1	1	1	1	1	1	1	1	3	3	1	1	1	3	1	1	1	1	1
11	RM441	1	1	1	1	1	1	1	1	3	3	3	1	3	3	3	1	1	1	1	1	1	1	1	3	3	1	1	1	1	1	1	1	3	1	1	1	1	1	3	1	1	1	3	3	1	3	3	1
11	RM202	1	1	1	1	1	1	1	1	3	3	3	1	1	1	3	3	1	1	1	1	1	1	1	3	3	1	1	1	1	1	1	1	3	1	1	1	1	1	1	3	1	1	3	3	1	3	3	1
11	RM287	1	1	1	1	1	1	1	1	3	3	3	1	3	1	3	3	3	1	1	1	1	1	1	3	3	1	1	1	1	1	1	1	3	3	1	1	1	1	1	3	1	1	1	3	1	3	3	1
11	RM209	1	1	1	1	1	1	1	1	3	3	3	1	3	1	3	3	3	1	1	1	1	1	1	3	3	1	1	1	1	3	1	1	3	3	1	1	1	1	1	3	1	1	1	1	1	3	3	1
11	RM229	1	1	1	1	1	1	1	1	3	3	3	1	3	1	3	3	3	1	1	1	1	1	1	3	3	1	1	1	1	3	1	1	3	3	1	1	1	1	3	3	1	1	1	1	1	3	3	1
11	RM21	1	1	1	1	1	1	1	1	3	3	3	1	3	1	3	3	3	1	1	1	1	1	1	3	3	1	1	1	1	3	1	1	3	3	1	1	1	1	3	3	1	1	1	1	1	3	1	1
11	RM206	3	3	1	1	1	1	1	1	1	1	3	1	3	1	1	1	1	1	1	1	1	1	1	3	1	1	1	1	1	1	1	1	3	3	1	1	1	1	3	1	1	1	1	1	1	1	1	1
11	RM187	3	3	1	1	1	1	1	1	1	1	3	1	3	1	1	1	1	1	1	1	1	1	1	1	1	1	1	1	1	1	1	1	3	3	1	1	1	1	*	1	1	1	1	1	1	1	1	1
11	RM224	3	3	1	1	1	1	3	1	1	1	3	1	1	1	1	1	1	1	1	1	1	1	3	1	1	1	3	3	1	1	1	1	3	3	3	1	1	1	1	1	3	1	1	1	1	1	1	1
11	RM144	3	3	1	1	1	1	*	1	1	1	1	1	1	1	1	1	1	1	1	1	1	1	*	1	1	1	3	3	1	1	1	1	3	3	3	1	1	1	1	1	1	1	1	1	1	1	1	1
12	RM20A	1	1	1	1	1	1	1	1	1	1	1	1	1	1	1	1	1	1	1	1	1	1	1	1	1	1	1	1	1	1	1	1	3	1	1	1	3	1	1	1	1	1	3	1	1	1	1	1
12	RM4A	1	1	1	1	1	1	1	1	1	1	1	1	1	1	1	1	1	1	1	1	1	1	1	1	1	1	1	1	1	1	1	1	3	1	1	1	3	1	1	1	1	1	3	1	1	1	1	1
12	RM19	1	1	1	1	1	1	1	1	1	1	1	1	1	1	1	1	1	1	1	1	1	1	1	1	1	1	1	1	1	1	1	1	1	1	1	1	3	1	1	1	1	1	3	1	1	1	1	1
12	RM247	1	1	1	1	1	1	1	1	1	1	1	1	1	1	1	1	1	1	1	1	1	1	1	1	1	1	1	1	1	1	1	1	1	1	1	1	3	1	1	1	1	1	3	1	1	1	1	1
12	RM1337	1	1	1	1	1	1	1	1	1	1	1	1	1	1	1	1	1	1	1	1	1	1	1	1	1	1	1	1	1	1	1	1	1	1	1	1	1	1	1	1	1	1	1	1	1	1	1	1
12	RM277	1	1	1	1	1	1	1	3	1	1	1	1	3	3	3	1	1	1	1	1	1	1	1	1	1	1	1	1	1	1	1	1	1	1	1	1	1	1	1	1	1	1	1	1	1	1	1	1
12	RM260	1	1	1	1	1	1	1	3	1	1	1	1	3	3	3	1	1	1	1	1	1	1	1	1	1	1	1	1	1	1	1	1	1	1	1	1	1	1	1	1	1	1	1	1	1	1	1	1
12	RM309	1	1	1	1	1	1	1	3	1	1	1	1	3	3	3	1	1	1	1	1	1	1	1	1	1	1	1	1	1	1	1	1	1	1	1	1	1	1	1	1	1	1	1	1	1	1	1	1
12	RM463	1	1	1	1	1	1	1	3	1	3	1	1	3	3	3	1	1	1	1	1	1	1	1	1	1	1	1	1	1	1	1	1	1	1	1	1	1	1	1	1	1	1	1	1	1	1	1	1
12	RM270	1	1	1	1	1	1	1	3	1	3	1	1	3	3	3	1	1	1	1	1	1	1	1	1	1	1	1	1	1	1	1	1	1	1	1	1	1	1	1	1	1	1	1	1	1	1	1	1
12	RM235	1	1	1	1	1	1	1	3	1	3	1	1	3	3	3	1	1	1	1	1	1	1	1	1	1	1	1	1	1	1	1	1	1	1	1	1	1	1	1	1	1	1	1	1	1	1	1	1
12	RM17	1	1	1	1	1	1	1	1	1	3	1	1	3	3	3	1	1	1	1	1	1	1	1	1	1	1	1	1	1	1	1	1	1	1	1	3	1	3	1	3	1	1	1	1	1	1	1	1
	No. "1"	157	158	177	142	162	168	158	147	140	149	138	157	135	134	149	155	141	167	157	137	145	160	147	152	150	151	157	165	165	158	162	137	150	162	167	169	164	168	159	164	165	157	150	163	160	160	169	151
	No. "3"	20	19	0	35	14	9	16	30	37	27	38	20	41	40	28	22	35	10	20	40	32	17	29	25	27	25	19	12	11	18	15	40	27	15	10	8	12	9	16	10	11	18	21	12	17	15	8	26
	Sub total	177	177	177	177	176	177	174	177	177	176	176	177	176	174	177	177	176	177	177	177	177	177	176	177	177	176	176	177	176	176	177	177	177	177	177	177	176	177	175	174	176	175	171	175	177	175	177	177
	% W630	11.2994	10.7345	0	19.774	7.95455	5.08475	9.1954	16.9492	20.904	15.3409	21.5909	11.2994	23.2955	22.9885	15.8192	12.4294	19.8864	5.64972	11.2994	22.5989	18.0791	9.60452	16.4773	14.1243	15.2542	14.2045	10.7955	6.77966	6.25	10.2273	8.47458	22.5989	15.2542	8.47458	5.64972	4.51977	6.81818	5.08475	9.14286	5.74713	6.25	10.2857	12.2807	6.85714	9.60452	8.57143	4.51977	14.6893
	% homo	100	100	100	100	99.435	100	98.3051	100	100	99.435	99.435	100	99.435	98.3051	100	100	99.435	100	100	100	100	100	99.435	100	100	99.435	99.435	100	99.435	99.435	100	100	100	100	100	100	99.435	100	98.8701	98.3051	99.435	98.8701	96.6102	98.8701	100	98.8701	100	100
[truncated: 116 more columns]
