# Supplementary material for: Wild and cultivated allele effects on rice phenotypic traits in reciprocal backcross populations between Oryza rufipogon and two cultivars, O. sativa Nipponbare and IR36
Source: Breed Sci. 2023 Sep 9;73(4):373–81. doi: 10.1270/jsbbs.22095 (PMC10722096; doi:10.1270/jsbbs.22095)
Supplement: Supplementary file 3 — Supplemental Table 2 [file 73_373_s3.xlsx]

## Sheet: Suppl. Table 2
Supplemental Table 2. Marker genotypes at 177 microsatellite loci for 143 NAs recombinant inbred lines. "1" and "3": Nipponbare homozygous and W630 homozygous alleles, respectively. "*": not determined or heterozygous alleles.
Chr.	Marker	Line no.
		1	2	3	4	5	6	7	8	9	10	11	12	13	14	15	16	17	18	19	20	21	22	23	24	25	26	27	28	29	30	31	32	33	34	35	36	37	38	39	40	41	42	43	44	45	46	47	48
1	RM84	3	3	1	3	1	1	3	3	3	1	3	1	3	3	3	3	3	1	3	3	3	3	3	3	1	3	3	3	1	1	3	1	3	3	3	1	1	3	3	3	1	3	1	3	3	3	3	3
1	RM220	3	3	1	3	1	1	3	3	3	1	3	1	3	3	3	3	3	1	3	3	3	3	3	3	3	3	1	3	1	1	3	1	3	3	3	1	1	3	3	3	1	3	1	3	3	3	3	3
1	RM1	3	3	1	3	1	1	3	3	3	1	3	1	3	3	3	3	3	1	3	3	3	3	3	3	3	3	1	3	1	1	3	1	3	3	3	1	1	3	3	3	3	3	1	3	3	3	3	3
1	RM272	3	3	1	3	1	1	3	3	*	1	3	3	3	3	3	3	3	3	3	3	3	3	3	3	3	3	1	3	1	1	3	3	3	3	3	1	1	1	3	3	3	3	*	3	3	1	3	1
1	RM259	3	3	3	3	3	3	3	3	3	3	3	3	3	3	3	3	3	3	3	3	3	3	3	3	3	3	1	3	1	1	3	3	3	3	3	1	1	1	3	3	3	3	1	3	3	1	3	1
1	RM243	3	3	3	3	3	3	3	3	3	3	3	3	3	3	3	3	3	3	3	3	3	3	3	3	3	3	1	3	3	3	3	3	3	3	3	3	3	1	3	3	3	3	1	3	3	3	3	1
1	RM35	3	3	3	3	3	3	3	3	3	3	1	3	3	3	3	3	3	3	3	1	3	3	3	3	3	3	1	3	3	3	3	3	3	3	3	3	3	3	3	3	3	3	1	3	3	3	3	1
1	RM580	3	3	3	3	3	3	3	3	3	3	1	3	3	3	3	3	3	3	3	1	3	3	3	3	3	3	3	3	3	3	3	3	3	3	3	3	3	3	3	3	3	3	3	3	3	3	3	1
1	RM23	3	3	3	3	3	3	3	3	3	3	1	3	*	3	1	3	3	3	3	1	3	3	*	1	3	3	1	3	3	3	3	3	3	3	3	3	3	3	3	3	3	3	3	3	3	3	3	3
1	RM129	3	3	3	3	3	3	3	3	3	3	3	3	3	3	3	3	3	3	3	1	3	3	*	1	3	3	1	3	3	3	3	3	3	3	3	3	3	3	3	3	3	3	3	3	3	3	3	3
1	RM9	3	3	3	3	3	3	3	3	3	3	3	3	3	3	3	3	3	3	3	1	3	3	3	3	3	3	3	3	3	3	3	3	3	3	3	3	3	3	3	3	3	3	3	1	1	3	3	3
1	RM5	3	3	3	3	3	3	3	3	3	3	3	3	3	3	3	3	3	3	3	3	3	3	3	3	3	3	3	3	3	3	3	3	3	3	3	3	3	3	3	3	3	3	3	1	1	3	3	3
1	RM237	3	3	3	3	3	3	3	3	3	3	3	3	3	3	3	3	3	3	3	3	3	3	3	3	3	3	3	3	3	3	3	3	3	3	3	3	3	3	3	3	3	3	3	3	1	1	3	3
1	RM246	3	3	3	3	3	3	3	3	3	3	3	3	3	3	3	3	3	3	3	3	3	3	3	3	3	3	3	3	3	3	3	3	3	3	3	3	3	3	3	3	3	3	3	3	1	1	3	3
1	RM128	3	3	3	3	3	3	3	3	3	3	3	3	3	3	3	3	3	3	3	3	3	3	3	3	3	3	3	3	3	3	3	3	3	3	3	3	3	3	3	3	3	3	3	3	1	1	3	1
1	RM212	3	3	3	3	3	3	3	3	3	3	3	3	3	3	3	3	3	3	3	3	3	3	3	3	3	3	3	3	3	3	3	3	3	3	3	3	3	3	3	3	3	3	3	3	3	3	3	1
1	RM265	3	3	3	3	3	3	3	3	3	3	3	3	3	3	3	3	3	3	3	3	3	3	3	3	3	3	3	3	1	1	1	3	1	1	3	3	3	3	3	3	3	3	3	3	3	3	3	1
1	RM315	3	3	3	3	3	3	3	3	3	3	3	3	3	3	3	3	3	3	3	3	3	3	3	3	3	3	3	3	1	1	1	3	3	1	3	3	3	3	3	3	3	3	3	3	3	3	3	1
1	RM431	3	3	3	3	3	3	3	3	3	3	3	3	3	3	3	3	3	3	3	3	3	3	3	3	3	3	3	3	1	1	1	3	3	1	3	3	3	3	3	3	3	3	3	3	3	3	3	3
1	RM104	3	3	3	3	3	3	3	3	1	3	3	3	3	3	3	3	3	3	3	3	3	3	3	3	3	3	3	3	1	1	1	3	3	1	3	1	3	3	3	3	3	3	3	3	3	3	3	3
2	RM211	3	3	3	1	3	3	3	3	3	3	3	3	3	1	3	3	3	3	1	3	3	3	3	3	3	3	3	3	3	3	3	3	3	3	3	3	3	3	3	3	3	3	3	3	3	3	3	3
2	RM236	3	3	3	1	3	3	3	3	3	3	3	3	3	1	3	3	3	3	1	3	3	3	3	3	3	3	3	3	3	3	3	3	3	3	3	3	3	3	3	3	3	3	3	3	3	3	3	3
2	RM423	3	3	1	1	3	3	1	3	3	3	3	3	3	1	3	3	3	3	1	3	3	3	3	3	3	3	3	3	3	3	1	1	3	3	3	3	3	3	3	3	3	3	3	3	3	3	1	3
2	RM53	3	3	1	1	3	3	1	3	3	3	3	3	3	1	3	3	3	*	3	3	3	3	3	3	3	3	3	3	3	3	3	3	3	3	3	3	3	3	3	3	3	3	3	3	3	3	1	3
2	RM8	3	3	1	1	3	3	1	3	3	3	3	3	3	1	3	3	3	1	3	3	3	3	3	3	3	3	3	3	1	3	3	3	3	3	3	3	3	3	3	3	3	3	3	3	3	3	1	3
2	RM452	1	3	1	1	3	3	1	3	3	3	1	3	3	3	3	3	3	1	3	3	3	3	3	3	3	3	3	3	3	3	3	3	3	3	3	3	3	3	3	3	3	3	3	3	3	3	*	3
2	RM29	1	3	1	1	3	3	1	3	3	3	1	3	3	3	3	3	3	3	3	3	3	3	3	3	3	3	3	3	3	3	3	3	3	3	3	3	3	3	3	3	3	3	3	3	3	3	*	3
2	RM341	1	3	1	1	3	3	1	1	1	3	3	3	3	3	3	3	3	3	3	3	3	3	3	3	3	3	3	3	3	3	3	3	3	3	3	3	3	3	3	3	3	3	3	3	3	3	3	1
2	RM475	1	3	1	1	3	3	3	1	1	3	3	3	3	3	3	3	3	3	3	3	3	3	3	3	3	3	3	3	3	3	3	3	3	3	3	3	3	3	3	3	3	3	3	3	3	1	3	1
2	RM262	1	3	1	1	3	3	3	1	1	3	3	3	3	3	3	3	3	3	3	3	3	3	3	3	3	3	3	3	3	3	3	3	3	3	3	3	3	3	3	3	3	3	3	3	3	1	3	1
2	RM263	3	3	3	3	3	3	3	3	3	3	3	3	3	3	3	3	3	3	3	3	3	3	3	3	3	1	3	1	3	3	3	3	3	3	3	3	3	1	3	3	3	3	3	3	3	1	3	1
2	RM526	3	3	3	3	3	3	3	3	3	3	3	3	3	3	3	3	3	3	3	3	3	3	3	3	3	1	3	1	3	3	3	3	3	3	3	3	3	1	3	3	3	1	3	1	3	1	3	1
2	RM221	3	3	3	3	3	3	3	3	3	3	3	3	3	3	3	3	3	3	3	3	3	3	3	3	3	1	3	1	3	3	3	3	3	3	3	3	3	*	3	3	3	3	3	3	3	3	3	3
2	RM6	3	3	3	3	3	3	3	3	3	3	3	3	3	3	3	3	3	3	3	3	3	3	3	3	3	1	3	3	3	3	3	3	3	3	3	3	3	1	3	3	3	3	3	3	3	3	3	3
2	RM240	3	3	3	3	3	3	3	3	3	3	3	3	3	3	3	3	3	3	3	3	3	3	3	3	3	1	3	3	3	3	3	3	3	3	3	3	3	1	3	3	3	3	3	3	3	3	3	3
2	RM250	3	3	3	3	3	3	3	3	3	3	3	3	3	3	3	3	3	3	3	3	3	3	3	1	3	1	3	3	3	3	3	3	3	3	3	3	3	1	3	3	3	3	3	3	3	3	3	3
2	RM213	3	3	3	3	3	3	3	3	3	3	3	3	3	3	3	3	3	3	3	3	3	3	3	1	3	1	3	3	3	3	3	3	3	3	3	3	3	3	3	3	3	1	3	3	3	1	1	3
2	RM208	3	3	3	3	3	3	3	3	3	3	3	3	3	3	3	3	3	3	3	3	3	3	3	1	3	1	3	3	3	3	3	3	3	3	3	3	3	3	3	3	3	1	3	3	3	1	1	3
2	RM207	3	3	3	3	3	3	3	3	3	3	3	3	3	3	3	3	3	3	3	3	3	3	*	1	3	1	3	3	3	3	3	3	3	3	1	3	3	3	3	3	3	1	1	3	3	1	1	3
2	RM48	3	3	3	3	3	3	3	3	3	3	3	3	3	3	3	3	3	3	3	3	3	3	3	1	3	1	3	3	3	3	3	3	3	3	3	3	3	3	3	3	3	1	1	3	3	1	1	3
3	RM60	3	1	3	3	3	3	3	3	3	3	3	3	1	1	3	1	3	3	3	3	3	1	1	3	3	3	3	1	1	3	3	3	3	3	3	3	3	3	3	3	3	3	3	3	1	3	3	3
3	RM22	3	3	3	3	3	3	3	3	3	3	3	3	1	1	3	3	3	3	3	3	3	1	1	1	3	3	3	1	1	3	3	3	*	3	3	3	3	3	3	3	3	3	3	3	1	1	3	3
3	RM231	3	3	3	3	3	3	3	3	3	3	3	3	1	1	3	3	3	3	3	3	3	1	1	1	3	3	3	1	3	3	3	3	1	1	3	3	3	3	3	3	3	3	3	3	1	1	3	3
3	RM545	3	3	3	3	3	3	3	3	3	3	3	3	1	1	3	3	3	3	3	3	1	1	3	1	3	3	3	3	3	3	3	3	3	1	3	3	3	3	3	3	3	3	3	3	3	3	3	3
3	RM517	3	3	3	3	3	3	3	3	3	3	3	3	3	1	3	3	3	3	3	3	1	3	3	*	3	3	3	3	3	3	3	1	3	1	3	1	1	3	3	3	3	3	3	3	3	3	3	3
3	RM232	3	3	3	3	3	3	3	3	3	3	3	3	3	1	1	3	3	1	3	3	1	3	3	*	3	3	3	3	3	3	3	1	3	1	3	1	1	3	3	3	3	3	3	3	3	3	3	3
3	RM7	3	3	3	3	3	3	3	3	3	3	3	3	3	3	1	3	3	1	3	3	1	3	3	*	3	3	3	3	3	3	3	1	3	1	3	1	1	3	3	3	3	3	3	3	3	3	3	3
3	RM251	3	3	3	3	3	3	3	3	3	3	3	3	3	1	1	3	3	1	3	3	1	3	3	*	3	3	3	3	3	3	3	1	3	1	3	1	1	3	3	3	3	3	3	3	3	3	3	3
3	RM282	3	1	3	3	3	3	3	3	3	3	3	3	3	1	1	3	3	1	3	3	1	3	3	3	1	3	3	3	3	3	3	1	3	1	3	3	1	3	3	3	3	3	3	3	3	3	3	3
3	RM487	3	3	3	3	3	3	3	3	3	3	3	3	3	3	3	3	3	3	3	3	3	3	*	1	3	3	3	1	3	3	3	3	3	3	3	3	3	3	3	3	3	3	3	3	3	3	3	3
3	RM16	3	3	3	3	3	3	3	3	3	3	3	3	3	3	3	3	3	3	3	3	3	3	*	1	3	3	3	1	3	3	3	3	3	3	3	3	3	3	3	3	3	3	3	3	3	3	3	3
3	RM135	3	3	3	3	3	3	3	3	3	3	3	3	3	3	3	3	3	3	3	3	3	3	3	*	3	3	3	3	3	3	3	3	3	3	3	3	3	3	3	3	3	3	3	3	3	3	3	3
3	RM168	3	3	3	3	3	3	3	3	3	3	3	3	3	3	3	3	3	3	3	3	3	3	3	1	3	3	3	3	3	3	3	3	3	3	3	3	3	3	3	3	3	3	3	3	3	3	3	1
3	RM55	3	3	3	3	3	3	3	3	3	3	3	3	3	3	3	3	3	3	3	3	3	3	3	1	3	*	3	3	3	3	3	3	3	1	3	1	3	*	3	3	3	3	3	3	3	3	3	1
3	RM571	3	3	3	3	3	3	3	3	3	3	3	3	3	3	3	3	3	3	3	3	3	3	3	3	3	3	3	3	3	1	3	1	3	1	3	1	1	3	3	3	3	3	3	3	3	3	3	3
3	RM227	3	3	3	3	3	3	3	3	3	3	3	3	3	3	3	3	3	3	3	3	3	3	*	3	3	3	3	3	3	1	3	1	3	1	3	3	1	3	3	3	3	3	3	3	3	3	3	3
3	RM148	3	3	3	3	3	3	3	3	3	3	3	3	3	3	3	3	3	3	3	3	3	3	3	3	3	3	3	1	3	1	3	1	3	1	3	3	1	3	3	3	3	3	3	3	3	3	3	3
4	RM335	3	3	3	3	3	3	3	3	3	3	3	3	3	3	3	3	1	3	3	3	3	3	3	3	3	3	3	3	3	3	3	3	3	3	3	3	3	3	3	3	3	3	3	3	3	3	3	3
4	RM261	1	3	1	3	1	3	3	3	3	1	3	3	1	3	1	3	3	3	3	3	3	3	3	3	3	3	3	3	3	3	3	3	3	3	3	3	3	3	3	3	3	3	3	3	3	3	3	3
4	RM437B	1	3	1	3	1	3	3	3	3	1	3	3	1	3	1	3	3	3	3	3	3	3	3	3	3	3	3	3	3	3	3	3	3	3	3	3	3	3	3	3	3	3	3	3	3	3	3	3
4	RM401	1	3	1	3	1	3	3	3	3	1	3	3	1	3	1	3	3	3	3	3	3	3	3	3	3	3	3	3	3	3	3	3	3	3	3	3	3	3	3	3	3	3	3	3	3	3	3	3
4	RM185	1	3	1	1	1	3	3	1	3	1	1	3	1	3	1	3	3	3	3	3	3	3	3	3	3	3	3	3	3	3	3	3	3	3	3	3	3	3	3	1	*	3	3	1	1	3	1	3
4	RM417	1	3	1	1	1	3	3	1	3	1	1	3	1	3	1	3	3	3	3	3	3	3	3	3	3	3	3	3	3	3	3	3	1	3	1	3	1	3	3	1	*	3	3	1	1	3	1	3
4	RM142	1	3	1	1	1	3	3	1	3	1	3	3	3	3	3	3	3	3	3	3	3	3	3	3	3	3	3	3	3	3	3	3	1	1	1	1	1	3	1	1	3	3	3	3	1	3	1	3
4	RM273	1	3	1	3	1	3	1	1	3	1	3	3	3	3	3	3	3	3	3	3	3	3	3	3	3	3	3	3	3	3	3	3	1	1	1	1	3	3	1	1	*	1	1	3	3	3	1	3
4	RM252	1	3	1	3	1	3	1	1	3	3	3	3	3	3	3	3	3	3	3	3	3	3	3	3	3	3	3	3	3	3	1	3	1	1	1	1	3	3	1	1	3	3	1	3	3	3	1	3
4	RM241	3	3	1	3	1	3	1	1	3	3	3	3	3	3	3	3	3	3	3	3	3	3	3	3	3	3	3	3	3	3	1	1	1	1	1	1	3	3	1	1	3	3	1	3	3	3	1	3
4	RM303	3	3	1	3	1	3	1	3	3	3	3	3	3	3	3	3	3	3	3	3	3	3	3	3	3	3	3	3	3	3	3	3	3	3	3	3	3	3	1	3	3	3	1	3	3	3	*	3
4	RM255	3	3	1	3	1	3	*	3	3	3	3	3	3	3	3	3	3	3	3	3	3	3	3	3	3	3	3	3	3	3	3	3	3	3	3	3	3	3	1	1	3	3	3	3	3	3	*	3
4	RM5506	3	3	1	1	3	3	1	3	3	3	3	3	3	3	3	3	3	3	3	3	3	3	3	3	3	3	3	3	3	3	3	3	3	3	3	3	3	3	3	3	3	1	3	3	3	3	1	3
4	RM131	3	3	1	1	3	3	1	3	3	3	3	3	3	3	3	3	3	3	3	3	3	3	3	3	3	3	3	3	3	3	3	3	3	3	3	3	3	3	3	3	3	1	3	3	3	3	1	3
4	RM559	3	3	1	1	3	3	1	3	3	3	3	3	3	3	3	3	3	3	3	3	3	3	3	3	3	3	3	3	3	3	3	3	3	3	3	3	3	3	3	3	3	1	3	3	3	3	1	3
5	RM122	3	3	3	3	3	3	3	3	3	3	3	1	3	3	3	1	3	1	3	3	3	3	3	3	3	3	3	3	3	3	3	3	3	3	3	3	3	3	3	3	3	3	3	3	3	3	3	3
5	RM13	3	3	3	3	3	3	3	3	3	3	3	1	3	3	3	1	3	3	3	3	3	3	3	3	3	3	3	3	3	3	3	3	3	3	3	3	3	3	3	3	3	3	3	3	3	3	3	3
5	RM574	3	1	3	3	1	3	1	3	3	3	3	1	3	3	1	1	3	3	3	3	3	3	3	3	3	3	3	3	3	3	3	3	3	3	3	3	3	3	3	3	3	3	3	3	3	3	3	3
5	RM289	3	1	3	3	1	3	1	3	3	3	3	1	3	3	1	1	1	3	3	3	*	3	3	*	3	3	3	3	3	3	3	3	3	3	3	3	3	3	3	3	3	3	3	3	3	3	3	3
5	RM249	1	3	3	3	1	3	1	3	3	3	3	1	3	3	1	1	1	3	3	3	3	3	3	3	3	3	3	3	3	3	3	3	3	3	3	3	3	3	3	3	3	3	3	3	3	3	3	3
5	RM440	1	3	3	3	1	3	3	3	3	3	3	3	3	3	3	3	3	3	3	3	3	3	3	3	3	3	3	3	3	3	3	3	3	3	3	3	3	3	3	3	3	3	3	3	3	3	3	3
5	RM173	3	3	3	3	1	3	3	3	3	3	3	3	3	3	3	3	3	3	3	3	3	3	3	3	3	3	3	3	3	3	3	3	3	3	3	3	3	3	3	3	3	3	3	3	3	3	3	3
5	RM421	3	3	3	3	1	3	3	3	3	3	3	3	3	3	3	3	3	3	3	3	3	3	3	3	3	3	3	3	3	3	3	3	3	3	3	3	3	3	3	3	3	3	3	3	3	3	3	3
5	RM538	3	3	3	3	1	3	3	3	3	3	3	3	3	3	3	3	3	3	3	3	3	3	3	3	3	3	3	3	3	3	3	3	1	3	1	3	3	1	3	3	3	3	3	3	3	3	3	3
5	RM274	3	3	3	3	1	3	3	3	3	1	3	3	3	3	3	3	3	3	3	3	3	3	3	3	3	3	3	3	3	3	3	3	3	3	1	3	3	1	3	3	3	3	3	3	3	3	3	3
5	RM26	3	3	3	3	1	3	3	3	3	1	3	3	3	3	3	3	3	3	3	3	3	3	3	3	3	3	3	3	3	3	3	3	3	3	3	3	3	1	3	3	3	3	3	3	3	3	3	3
6	RM587	3	3	3	3	3	3	3	3	3	3	3	3	3	3	3	3	1	3	3	1	3	3	3	3	3	3	3	3	3	3	3	3	3	3	3	3	3	3	3	3	3	3	3	3	3	3	3	3
6	RM204	3	3	3	3	3	3	3	3	3	3	3	3	3	3	3	3	3	3	3	1	3	3	3	3	3	3	3	3	3	3	3	3	3	3	3	3	3	3	3	3	3	3	3	3	3	3	3	3
6	RM585	3	3	3	3	3	3	3	3	3	3	3	3	3	3	3	3	1	3	3	1	3	3	3	3	3	3	3	3	3	3	3	3	3	3	3	3	3	3	3	3	3	3	3	3	3	3	3	3
6	RM225	3	3	3	3	3	3	3	3	3	3	3	3	3	3	3	3	3	3	3	1	3	3	3	3	3	3	3	3	3	3	3	3	3	3	3	3	3	3	3	3	3	3	3	3	3	3	3	3
6	RM253	3	3	3	3	3	3	3	3	3	3	3	3	3	3	3	3	3	3	3	1	3	3	3	3	3	3	3	3	1	3	3	3	3	3	1	3	3	3	3	3	3	3	3	3	3	3	3	3
6	RM50	3	3	3	3	3	3	3	3	3	3	3	3	3	3	3	3	3	3	3	3	3	3	3	3	3	3	3	3	1	3	3	3	1	3	1	3	3	3	3	3	3	3	3	3	3	3	3	3
6	RM539	1	3	3	3	3	1	3	1	1	3	3	3	3	3	3	3	3	3	3	3	3	3	3	3	3	3	3	3	1	3	3	3	1	3	1	3	3	3	3	3	3	3	3	3	3	3	3	3
6	RM136	1	3	3	3	3	1	3	1	1	3	3	3	3	3	3	3	3	3	3	3	3	3	3	3	3	3	3	3	3	3	3	3	3	3	1	3	3	3	3	3	3	3	3	3	3	3	3	3
6	RM527	1	3	3	3	3	1	3	1	1	3	3	3	3	3	3	3	3	3	3	3	3	3	3	3	3	3	3	3	3	3	3	3	3	1	1	3	3	3	3	3	3	3	3	3	3	3	3	3
6	RM3	1	3	3	3	3	1	3	1	1	3	3	3	3	3	3	3	3	3	3	3	3	3	3	3	3	3	3	3	3	3	3	3	3	1	1	3	3	3	3	3	3	3	3	3	3	3	3	3
6	RM454	1	3	3	3	3	3	3	3	1	1	3	3	3	3	3	3	3	3	3	3	3	3	3	3	3	3	3	3	3	3	3	3	1	3	1	3	3	3	3	3	3	3	3	3	3	3	3	3
6	RM162	1	3	3	3	3	3	3	3	1	1	3	3	3	3	3	3	3	3	3	3	3	3	3	3	3	3	3	3	3	3	3	3	1	3	1	3	3	3	3	3	3	3	3	3	3	3	3	3
6	RM528	3	3	3	3	3	3	1	3	1	1	3	3	1	3	1	3	3	3	1	1	3	3	3	3	3	3	3	3	3	3	3	3	1	3	3	3	3	3	3	3	3	3	3	3	3	3	3	3
6	RM30	3	3	3	3	3	3	1	3	1	1	3	3	3	3	1	3	3	3	1	1	3	3	3	3	3	3	3	3	3	3	3	3	1	3	3	3	3	3	3	3	3	3	3	3	3	3	3	3
6	RM412	3	3	3	1	3	3	1	3	1	1	3	3	3	3	1	3	3	3	1	3	*	3	3	3	3	3	3	3	1	3	3	3	1	3	3	3	3	1	1	3	3	3	3	3	3	3	*	3
7	RM51	3	3	3	3	3	3	3	3	3	3	3	3	3	3	3	3	3	3	3	3	3	3	1	*	1	3	3	1	3	*	1	3	1	3	3	1	3	3	3	3	3	3	1	*	3	3	1	3
7	RM427	3	3	3	3	3	3	3	3	3	3	3	3	3	3	3	3	3	3	3	3	3	3	3	*	1	1	3	3	3	1	1	3	1	3	3	3	3	1	3	3	3	1	3	1	3	3	1	3
7	RM481	1	3	3	3	3	3	3	3	3	1	3	3	3	3	3	3	3	3	3	3	3	3	1	*	1	1	3	3	3	1	1	3	1	3	3	3	3	1	3	3	3	1	3	1	3	3	1	3
7	RM82	1	3	3	3	3	3	3	3	3	1	3	3	3	3	3	3	3	3	3	3	3	3	3	*	1	1	3	3	3	1	1	3	1	3	3	3	3	1	3	3	3	1	3	1	3	3	1	3
7	RM125	1	3	3	3	3	3	3	3	3	3	3	3	3	3	1	3	3	1	3	3	3	3	3	3	3	3	3	3	3	3	3	3	*	3	*	3	3	3	3	3	3	3	3	3	3	3	1	3
7	RM214	3	3	3	3	3	3	3	3	3	3	3	3	3	3	1	3	3	1	3	3	3	3	3	3	3	3	3	3	3	3	3	3	3	3	3	3	3	3	3	3	3	3	3	3	1	3	3	3
7	RM2	3	3	3	3	3	3	3	3	3	3	3	3	3	3	1	3	3	1	3	3	3	3	3	3	3	3	3	3	3	3	3	3	3	3	3	3	3	3	3	3	3	3	3	3	1	3	3	3
7	RM11	1	1	3	3	3	3	3	3	3	3	3	1	3	3	1	3	1	1	3	3	3	3	3	1	3	3	3	3	3	3	3	3	3	3	3	3	3	3	3	3	3	3	3	3	3	3	3	3
7	RM560	1	1	3	3	3	3	3	3	3	3	3	1	3	3	1	3	1	1	3	3	3	3	3	3	3	3	3	3	3	3	3	3	3	3	3	3	3	3	3	3	3	3	3	3	3	3	3	3
7	RM346	1	1	3	3	3	3	3	3	3	3	3	1	3	3	1	3	1	1	1	3	3	3	3	3	3	3	3	3	3	3	3	3	3	3	3	3	3	3	3	3	3	3	3	3	3	3	3	3
7	RM10	1	1	3	3	3	3	3	3	3	3	3	1	3	3	1	3	1	1	1	3	3	3	3	3	3	3	3	1	3	3	3	3	3	3	3	3	3	3	3	3	3	3	3	3	3	3	3	3
7	RM70	1	1	3	3	3	3	3	1	3	3	3	1	3	3	1	3	1	1	1	3	3	3	3	3	3	3	3	1	3	3	3	3	3	3	3	3	3	3	3	3	3	3	3	3	3	3	3	3
7	RM505	1	1	3	3	3	3	3	1	3	3	3	1	3	3	1	3	1	1	1	3	1	3	3	3	1	3	3	3	3	3	3	3	3	3	3	3	3	3	3	3	3	3	3	3	3	3	3	3
7	RM234	1	1	3	3	3	*	3	1	3	3	3	1	3	3	1	3	1	1	1	3	1	3	3	3	1	3	3	3	3	3	3	3	3	3	3	3	3	3	3	3	3	3	3	3	3	3	3	3
7	RM18	1	1	3	3	3	3	3	1	3	3	3	1	3	3	1	3	1	1	1	3	1	3	3	3	1	3	3	3	3	3	3	3	3	3	3	3	3	3	3	3	3	3	3	3	3	3	3	3
7	RM47	1	1	3	3	3	3	3	1	3	3	3	3	3	3	3	3	3	3	3	3	1	3	3	3	1	3	3	3	3	3	3	3	3	3	3	3	3	3	3	3	3	3	3	3	3	3	3	3
7	RM248	3	3	3	3	3	3	3	3	3	3	3	3	3	3	3	3	3	3	3	3	3	3	3	3	3	3	3	3	3	3	3	3	3	3	3	3	3	3	3	3	3	3	3	3	3	3	3	3
8	RM506	3	3	3	3	3	3	3	3	3	3	3	3	3	3	3	3	1	1	1	3	3	3	3	3	3	3	3	3	3	3	3	3	3	3	3	3	3	3	3	3	3	3	3	3	3	3	3	3
8	RM152	3	3	3	3	3	3	3	3	3	3	3	3	1	3	3	3	1	1	1	3	3	3	3	3	3	3	3	3	3	3	3	3	3	3	3	3	3	3	3	3	3	3	3	3	3	3	3	3
8	RM3819	3	3	3	3	3	3	3	3	3	3	3	3	3	3	3	3	3	3	3	3	3	3	3	3	3	3	3	3	3	3	3	3	3	3	3	3	3	3	3	3	3	1	1	3	3	3	3	3
8	RM25	3	3	3	3	3	3	3	3	3	3	3	3	3	3	3	3	3	3	3	3	3	3	3	3	3	3	3	3	3	3	3	3	3	3	3	3	3	3	3	3	3	1	3	3	3	3	3	3
8	RM44	3	3	3	3	3	3	3	3	3	3	3	3	3	3	3	3	3	3	3	3	3	3	3	3	3	3	3	3	3	3	3	3	3	3	1	3	3	3	3	3	3	3	3	3	1	3	3	3
8	RM339	3	3	3	3	3	3	3	3	3	3	3	3	3	3	3	3	3	3	3	3	3	3	3	3	3	3	3	3	3	3	3	3	3	3	1	3	3	3	3	3	3	3	3	3	3	3	3	3
8	RM42	3	3	3	3	3	3	3	3	3	3	3	3	3	3	3	3	3	3	3	3	3	1	1	3	3	1	3	3	3	3	3	3	3	3	1	3	3	3	3	3	3	3	3	3	3	3	3	3
8	RM223	3	3	3	3	3	3	3	3	3	3	3	3	3	3	3	3	3	3	3	3	3	1	1	3	3	1	3	3	3	3	3	3	3	3	1	3	3	3	3	3	3	3	3	3	3	3	3	3
8	RM210	3	3	3	3	3	3	3	3	3	3	3	3	3	3	3	3	3	3	3	3	3	1	1	3	3	1	3	1	3	3	3	3	3	3	1	3	3	3	3	3	3	3	3	3	3	3	3	3
8	RM256	3	3	3	3	3	3	3	3	3	3	3	3	3	3	3	3	3	3	3	3	3	1	1	3	3	3	3	1	3	3	3	3	3	3	1	3	3	3	3	3	3	3	3	3	3	3	3	3
8	RM80	3	3	3	3	3	3	3	3	3	3	3	3	3	3	3	3	3	3	3	3	3	1	*	3	3	3	3	1	3	3	3	3	3	3	1	3	3	3	3	3	3	3	3	3	3	3	3	3
8	RM230	3	3	3	3	3	3	3	3	3	3	3	3	3	3	3	3	3	3	3	3	1	1	1	3	3	3	3	1	3	3	3	3	3	3	1	1	3	3	3	3	3	3	3	3	3	3	3	3
8	RM502	3	3	3	3	3	3	3	3	3	3	3	3	3	3	3	3	3	3	3	3	1	1	1	3	3	3	3	1	3	3	1	3	3	3	1	1	3	3	3	3	3	3	3	3	3	3	3	3
9	RM219	3	3	3	3	3	3	3	3	3	3	3	3	3	3	3	3	3	3	3	3	1	3	3	1	3	3	3	3	3	3	3	3	3	3	3	3	3	3	3	3	3	3	3	3	3	3	3	3
9	RM321	3	3	3	3	3	1	3	1	*	3	3	3	3	3	3	1	3	*	3	3	3	3	3	3	3	3	3	3	3	3	3	3	3	3	3	3	3	3	3	3	3	3	3	3	3	3	3	3
9	RM460	3	3	3	3	3	1	3	1	*	3	3	3	3	3	1	1	3	1	3	3	3	3	3	3	3	3	3	3	3	3	3	3	3	3	3	3	3	3	3	3	3	3	3	*	3	3	3	3
9	RM566	3	3	3	3	3	1	3	1	*	3	3	3	3	3	*	1	3	*	3	3	3	3	3	3	3	3	3	3	3	3	3	3	3	3	3	3	3	3	3	3	3	3	3	3	3	3	3	3
9	RM410	3	3	3	3	3	3	3	3	3	3	3	3	3	3	1	1	3	3	3	3	3	3	3	3	3	3	3	3	3	3	3	3	3	3	3	3	3	3	3	3	3	3	3	3	3	3	3	3
9	RM242	3	1	3	3	3	3	3	3	3	3	1	3	1	3	1	1	3	3	3	3	3	3	3	3	3	3	3	3	3	3	3	3	3	3	3	3	3	3	3	3	3	3	3	3	3	3	3	3
9	RM553	3	3	3	3	3	3	3	3	3	3	1	3	3	3	1	1	3	3	3	3	3	3	3	3	3	3	3	3	3	3	3	3	3	3	3	3	3	3	3	3	3	3	3	3	3	3	3	3
9	RM107	3	3	3	3	3	3	3	3	3	3	1	3	3	3	1	3	1	3	1	3	3	3	3	3	3	3	3	3	3	3	3	3	3	3	3	3	3	3	3	3	3	3	3	3	3	3	3	3
9	RM201	3	3	3	3	3	3	3	3	3	3	1	3	3	3	1	3	1	3	1	3	3	3	3	3	3	3	3	3	3	3	3	3	3	3	3	3	3	3	3	3	3	3	3	3	3	3	3	3
9	RM215	3	3	3	3	3	3	3	3	3	3	1	3	3	3	1	3	1	3	1	3	3	3	3	3	3	3	3	3	3	3	3	3	3	3	3	3	3	3	3	3	3	3	3	3	3	3	3	3
9	RM245	3	3	3	3	3	3	3	3	3	3	1	3	3	*	1	3	1	3	1	3	3	3	3	3	3	3	3	3	3	3	3	3	3	3	3	3	3	3	3	3	3	3	3	3	3	3	3	3
9	RM205	3	3	3	3	3	3	3	3	3	3	1	3	3	*	1	3	1	3	1	3	3	3	3	3	3	3	3	3	3	3	3	3	3	3	3	3	3	3	3	3	3	3	3	3	3	3	3	3
10	RM474	3	3	3	3	3	3	3	3	3	3	1	1	3	3	3	1	3	3	1	3	3	3	3	3	3	3	3	3	3	1	3	1	3	3	3	3	3	3	3	3	3	3	3	3	3	3	3	3
10	RM222	3	3	3	3	3	3	3	3	3	3	*	1	3	3	3	1	3	3	1	3	3	3	3	3	3	3	3	3	3	1	3	1	3	3	3	3	3	3	3	3	3	3	3	3	3	3	3	3
10	RM216	3	3	1	3	1	3	3	3	3	3	*	1	3	3	3	1	3	3	1	3	3	3	3	3	3	3	3	3	3	1	3	1	3	3	3	3	3	3	3	3	3	3	3	3	3	3	3	3
10	RM239	3	3	1	3	1	3	3	3	3	3	1	1	3	3	3	1	3	3	1	3	3	3	3	3	3	3	3	3	3	1	3	1	3	3	3	3	3	3	3	3	3	3	3	3	3	3	3	3
10	RM467	3	3	3	3	1	1	3	3	3	3	*	1	3	3	3	1	3	3	1	3	3	3	3	3	3	3	3	3	3	3	3	3	3	3	3	3	3	3	3	3	3	3	3	3	3	3	3	3
10	RM271	3	3	3	3	3	1	3	3	3	3	3	3	3	3	3	3	3	3	3	3	3	3	3	3	3	3	3	3	3	3	3	3	3	3	3	3	3	3	3	3	3	3	3	3	3	3	3	3
10	RM258	3	3	3	3	3	1	3	3	3	3	3	3	3	3	3	3	3	3	3	3	3	3	3	3	3	3	3	3	3	3	3	3	3	3	3	3	3	3	3	3	3	3	3	3	3	3	3	3
10	RM171	3	3	3	3	3	1	3	3	3	3	3	3	3	3	3	3	3	3	3	3	3	3	3	3	3	3	3	3	3	3	3	3	3	3	3	3	3	3	3	3	3	3	3	3	3	3	3	3
10	RM484	3	3	3	3	3	1	3	3	3	3	3	3	3	3	3	3	3	3	3	3	3	3	3	3	3	3	3	3	3	3	3	3	3	3	3	3	3	3	3	3	3	3	3	3	3	3	3	3
10	RM228	3	3	3	3	3	1	3	3	3	3	3	3	3	3	3	3	3	3	3	3	3	3	3	3	3	3	3	3	3	3	3	3	3	3	3	3	3	3	3	3	3	3	3	3	3	3	3	3
10	RM496	3	3	3	3	3	1	1	3	3	3	3	3	3	3	3	3	3	3	3	3	3	3	3	3	3	3	3	3	3	3	3	3	3	3	3	3	3	3	3	3	3	3	3	3	3	3	3	3
11	RM20B	3	3	3	3	3	3	1	3	3	3	3	3	3	3	3	3	3	3	3	3	3	1	3	3	*	3	3	3	3	3	3	3	3	3	3	1	1	3	3	3	3	3	3	3	3	3	3	3
11	RM4B	3	3	3	3	3	3	1	3	*	3	3	3	3	3	3	3	3	3	3	3	3	1	3	3	*	3	3	3	3	3	3	*	3	3	3	1	1	3	3	3	3	3	3	3	3	3	3	3
11	RM332	3	3	3	3	3	3	3	3	3	3	3	3	3	3	3	3	3	3	3	3	3	1	3	3	*	3	3	3	3	3	1	1	3	3	3	3	1	3	3	3	3	3	3	3	3	3	3	3
11	RM167	3	3	3	3	3	3	1	3	3	3	3	3	3	3	3	3	3	3	3	3	3	1	3	3	*	3	3	3	3	3	3	3	3	3	*	3	3	3	3	3	3	3	3	3	3	3	3	3
11	RM441	3	3	1	3	3	3	1	1	3	3	3	3	3	3	3	3	3	3	3	3	3	1	3	3	3	1	3	3	3	3	3	3	3	3	3	3	3	3	3	3	3	3	3	3	3	3	3	1
11	RM202	3	3	1	3	3	3	3	3	3	3	3	3	3	3	3	3	3	3	3	3	3	1	3	3	3	1	3	3	1	3	3	1	1	3	3	3	3	3	3	3	3	3	3	3	3	3	3	*
11	RM287	3	3	3	3	3	3	3	3	3	3	3	3	3	3	3	3	3	3	3	3	3	1	3	3	3	1	3	3	1	3	3	1	1	3	3	*	3	3	3	3	3	3	3	3	3	3	3	*
11	RM209	3	3	3	3	3	3	3	3	3	3	3	3	3	3	3	3	3	3	3	3	3	3	3	3	3	3	3	3	3	3	3	3	3	3	3	3	3	3	3	3	3	1	3	3	3	3	3	3
11	RM229	3	3	3	3	3	3	3	3	3	3	3	3	3	3	3	3	3	3	3	3	3	1	3	3	3	1	3	3	3	3	3	3	3	3	3	3	3	3	3	3	3	1	3	3	3	3	3	3
11	RM21	3	3	3	3	3	3	3	3	3	3	3	3	3	3	3	3	3	3	3	3	3	3	3	3	3	3	3	3	3	3	3	3	3	3	3	3	3	3	3	3	3	1	3	3	3	3	3	3
11	RM206	3	3	3	3	3	3	3	3	3	3	3	3	3	3	3	3	3	3	3	3	3	3	3	3	3	3	3	3	3	3	3	3	3	3	3	3	3	3	3	1	3	3	3	3	3	3	3	1
11	RM187	3	3	3	3	3	3	3	3	3	3	3	3	3	3	3	3	3	3	3	3	3	3	3	3	3	3	3	3	3	3	3	3	3	3	3	3	3	3	3	1	3	3	3	3	3	3	3	3
11	RM224	3	3	3	3	3	3	3	3	3	3	3	3	3	3	3	3	3	3	3	3	3	3	3	3	3	3	3	3	3	3	3	3	3	3	3	3	3	3	3	1	3	1	3	3	3	3	3	3
11	RM144	3	3	3	3	3	3	3	3	3	3	3	3	3	3	3	3	3	3	3	3	3	3	3	3	3	3	3	3	3	3	3	3	3	3	3	3	3	3	3	1	3	1	3	3	3	3	3	3
12	RM20A	3	3	3	3	3	3	3	3	3	3	3	3	3	3	3	3	3	3	3	3	3	3	3	3	*	3	3	3	3	3	3	3	3	3	3	3	3	3	3	3	3	3	3	3	3	3	3	3
12	RM4A	3	3	3	3	3	3	3	3	*	3	3	3	3	3	3	3	3	3	3	3	3	3	3	3	3	3	3	3	3	3	3	3	3	3	3	3	3	3	3	3	3	3	3	3	3	3	3	3
12	RM19	3	3	3	3	3	3	3	3	3	3	3	3	3	3	3	3	3	3	3	3	3	3	3	3	3	3	3	3	3	3	3	3	3	3	3	3	3	3	3	3	3	3	3	3	3	3	3	3
12	RM247	3	3	3	3	3	3	3	3	3	3	3	3	3	3	3	3	3	3	3	3	3	3	3	3	3	3	3	3	3	3	3	3	3	3	3	3	3	3	3	3	3	3	3	3	3	3	3	3
12	RM1337	3	3	3	3	3	3	3	3	3	3	3	3	3	3	3	3	3	3	1	1	3	3	3	3	3	3	3	3	1	1	3	1	3	3	1	3	1	3	1	3	3	3	3	3	3	3	1	1
12	RM277	3	3	3	3	3	3	3	3	3	3	3	1	3	3	3	3	3	3	1	1	3	3	3	3	3	3	3	3	1	1	3	1	3	3	1	3	1	3	1	3	3	3	3	3	3	3	1	1
12	RM260	3	3	3	3	3	3	3	3	3	3	3	1	3	3	3	3	3	3	1	1	3	3	3	3	3	3	3	3	1	1	3	1	3	3	1	3	1	3	1	3	3	1	3	3	3	3	1	1
12	RM309	3	3	3	3	3	3	3	3	3	3	3	1	3	3	3	3	3	3	1	1	3	3	3	3	3	3	3	3	1	1	3	1	3	3	1	3	1	3	1	3	3	1	3	3	3	3	3	1
12	RM463	3	3	3	3	3	3	3	3	3	3	3	1	3	3	3	3	3	3	1	1	3	3	3	3	3	3	3	3	1	1	3	1	1	3	1	3	1	3	1	3	3	1	3	3	3	1	3	1
12	RM270	3	3	3	3	3	3	3	3	3	3	3	3	3	3	3	3	3	3	3	3	3	3	3	3	3	3	3	3	1	1	3	1	1	3	1	1	1	3	1	1	3	3	3	3	3	1	3	1
12	RM235	3	3	3	3	3	3	3	3	3	3	3	3	3	3	3	3	3	3	3	3	3	3	3	3	3	3	3	3	1	1	3	3	1	3	1	1	1	3	*	1	3	3	3	3	3	3	1	3
12	RM17	3	3	3	3	3	3	3	3	3	3	3	3	3	3	3	3	3	3	3	3	3	3	3	3	3	3	3	3	3	1	3	3	1	3	1	1	1	3	*	1	3	3	3	3	3	3	1	3
	No. "1"	33	14	30	17	27	18	24	22	13	20	16	25	12	13	36	17	20	24	29	17	13	19	11	16	10	20	8	17	25	27	13	26	25	21	33	24	26	15	13	14	2	22	14	8	14	17	26	24
	No. "3"	144	163	147	160	150	158	152	155	158	157	158	152	164	162	140	160	157	150	148	160	162	158	159	151	162	156	169	160	152	149	164	150	150	156	142	152	151	160	162	163	172	155	162	167	163	160	146	151
	Sub total	177	177	177	177	177	176	176	177	171	177	174	177	176	175	176	177	177	174	177	177	175	177	170	167	172	176	177	177	177	176	177	176	175	177	175	176	177	175	175	177	174	177	176	175	177	177	172	175
	% Npb	18.6441	7.9096	16.9492	9.60452	15.2542	10.2273	13.6364	12.4294	7.60234	11.2994	9.1954	14.1243	6.81818	7.42857	20.4545	9.60452	11.2994	13.7931	16.3842	9.60452	7.42857	10.7345	6.47059	9.58084	5.81395	11.3636	4.51977	9.60452	14.1243	15.3409	7.34463	14.7727	14.2857	11.8644	18.8571	13.6364	14.6893	8.57143	7.42857	7.9096	1.14943	12.4294	7.95455	4.57143	7.9096	9.60452	15.1163	13.7143
	% homo	100	100	100	100	100	99.435	99.435	100	96.6102	100	98.3051	100	99.435	98.8701	99.435	100	100	98.3051	100	100	98.8701	100	96.0452	94.3503	97.1751	99.435	100	100	100	99.435	100	99.435	98.8701	100	98.8701	99.435	100	98.8701	98.8701	100	98.3051	100	99.435	98.8701	100	100	97.1751	98.8701
[truncated: 100 more columns]
