# Supplementary material for: Wild and cultivated allele effects on rice phenotypic traits in reciprocal backcross populations between Oryza rufipogon and two cultivars, O. sativa Nipponbare and IR36
Source: Breed Sci. 2023 Sep 9;73(4):373–81. doi: 10.1270/jsbbs.22095 (PMC10722096; doi:10.1270/jsbbs.22095)
Supplement: Supplementary file 4 — Supplemental Table 3 [file 73_373_s4.xlsx]

## Sheet: Suppl. Table 3
Supplemental Table 3. Marker genotypes at 163 microsatellite loci for 170 AsIR recombinant inbred lines. "1" and "3": IR36 homozygous and W630 homozygous alleles, respectively. "*": not determined or heterozygous alleles.
Chr.	Marker	Line no.
		1	2	3	4	5	6	7	8	9	10	11	12	13	14	15	16	17	18	19	20	21	22	23	24	25	26	27	28	29	30	31	32	33	34	35	36	37	38	39	40	41	42	43	44	45	46	47	48
1	RM84	1	1	1	1	1	1	1	1	1	*	1	1	1	1	3	1	*	1	1	1	1	1	1	1	1	1	1	1	1	1	1	*	1	1	1	*	3	1	*	1	1	1	1	1	3	1	3	3
1	RM220	1	1	1	1	1	1	1	1	1	*	1	1	1	1	3	1	*	1	1	1	1	1	1	1	1	1	1	1	1	1	1	3	3	1	1	1	3	1	*	1	1	1	1	1	3	1	3	3
1	RM1	1	1	1	1	1	1	1	1	1	*	1	1	1	1	3	1	*	1	1	1	1	1	1	1	1	1	1	*	1	1	1	3	3	1	1	1	3	1	*	1	1	1	1	1	3	1	3	3
1	RM272	1	1	1	1	1	1	1	1	1	*	1	1	1	1	3	1	3	1	1	1	1	1	1	1	1	1	1	1	1	1	1	3	3	1	1	1	3	1	1	1	1	1	1	1	3	1	3	3
1	RM259	1	1	1	1	1	1	1	1	1	1	3	1	1	1	3	1	3	1	3	1	1	1	1	1	1	1	1	1	1	1	1	3	3	1	1	1	3	1	1	1	1	1	1	1	1	1	1	1
1	RM243	1	1	1	3	1	1	1	3	1	1	3	1	1	1	3	1	*	1	3	1	1	1	1	1	1	1	1	1	1	1	1	3	3	1	1	1	3	1	1	1	1	1	1	1	1	1	1	1
1	RM35	1	1	1	3	1	1	1	3	1	1	3	1	1	1	3	1	*	1	3	1	1	1	1	1	1	1	1	1	1	1	1	3	3	1	1	1	3	1	1	1	1	1	1	1	1	1	1	1
1	RM580	1	1	1	3	1	1	1	1	1	1	3	1	1	1	3	1	*	3	3	1	1	1	1	1	1	1	1	1	1	1	1	1	3	1	1	1	3	1	1	1	1	1	1	1	1	1	1	1
1	RM23	1	1	1	1	1	1	1	1	1	1	1	1	1	1	3	1	1	3	3	3	1	1	1	1	1	1	1	1	1	1	1	1	1	1	1	1	3	1	1	1	1	1	3	1	1	1	1	1
1	RM129	1	1	1	1	1	1	1	1	1	1	1	1	1	1	3	3	1	3	3	3	1	1	1	1	1	1	1	1	1	1	1	1	1	1	1	1	3	1	1	1	1	1	3	1	1	*	1	1
1	RM9	1	1	1	1	1	1	1	1	1	1	1	1	3	1	1	3	1	1	3	3	1	1	1	1	1	1	1	1	1	1	1	1	1	1	1	1	1	1	1	1	1	1	3	1	1	1	3	1
1	RM5	1	1	1	1	1	1	1	1	1	1	1	1	3	1	1	3	1	1	3	3	1	1	1	1	1	1	1	1	1	1	1	1	1	1	1	1	1	1	1	1	1	1	3	1	1	1	3	1
1	RM237	1	1	1	1	1	1	1	1	1	3	1	1	3	1	1	3	1	1	1	3	1	1	1	1	1	1	1	1	1	1	1	1	1	1	1	1	1	1	1	1	1	1	3	1	1	1	3	1
1	RM246	1	1	1	1	1	1	1	1	1	3	1	1	3	1	1	3	1	1	1	3	1	1	1	1	1	1	1	1	1	1	1	1	1	1	3	1	1	1	1	1	3	1	3	1	1	1	3	1
1	RM297	1	1	1	1	1	1	1	1	1	3	1	1	3	1	1	3	1	1	1	1	1	1	1	1	1	1	1	1	1	1	1	1	1	1	3	1	1	1	1	1	3	1	1	1	1	1	3	1
1	RM212	1	3	1	1	1	1	1	1	1	3	1	1	3	1	1	3	1	1	1	1	1	1	1	1	1	1	1	1	1	1	1	1	1	1	3	1	1	1	1	1	3	1	1	1	1	1	1	1
1	RM315	1	3	1	1	1	1	1	1	1	1	1	1	1	1	1	3	1	1	1	1	1	1	1	1	1	1	1	1	1	1	1	1	1	1	3	1	1	1	1	1	3	1	1	1	1	1	1	1
1	RM431	1	3	1	1	1	1	1	1	1	1	1	1	1	1	1	3	1	1	3	1	1	1	1	1	1	1	1	3	1	1	1	1	1	1	3	1	1	1	1	1	1	1	1	1	1	1	1	1
1	RM104	1	3	1	1	1	1	1	1	1	1	1	1	1	1	1	1	1	1	3	1	1	1	1	1	1	1	1	3	1	1	1	1	1	1	1	1	1	1	1	1	1	1	1	1	1	1	1	1
2	RM211	1	1	*	1	1	1	1	1	1	1	1	1	1	1	1	1	1	1	1	1	1	1	1	1	1	1	1	1	1	1	1	1	1	1	1	1	1	1	1	1	1	1	1	1	1	1	1	1
2	RM236	1	1	1	1	1	1	1	1	1	1	1	1	1	1	1	1	1	1	1	1	1	1	1	1	1	1	1	1	1	1	1	1	1	1	1	1	1	1	1	1	1	1	1	1	1	1	1	1
2	RM423	1	1	1	1	1	1	1	1	1	1	1	1	1	1	1	1	1	1	1	1	1	1	1	1	1	1	1	1	1	1	1	1	1	1	1	1	1	1	1	1	1	1	1	1	1	1	1	1
2	RM8	1	1	1	1	1	1	1	1	1	1	1	1	1	3	1	1	1	1	1	1	1	1	1	1	1	1	1	1	1	1	1	1	1	1	1	1	1	1	*	1	1	1	3	1	1	3	3	1
2	RM71	1	1	1	1	1	1	1	1	1	1	1	1	1	3	1	1	1	1	1	1	1	1	1	1	1	1	1	1	1	1	1	1	1	1	1	1	1	1	*	1	1	1	3	1	1	3	3	1
2	RM6375	1	1	1	1	1	1	1	1	1	1	1	1	1	3	1	1	1	1	1	1	1	1	1	1	1	1	1	1	1	1	1	1	1	1	1	1	1	1	*	1	1	1	3	1	1	3	3	1
2	RM341	1	1	1	1	1	1	1	1	1	1	1	1	1	3	1	1	1	1	1	1	1	1	1	1	1	1	1	1	1	1	1	1	1	1	1	1	1	1	3	1	1	1	1	1	1	3	3	1
2	RM475	1	1	1	1	1	1	1	1	1	1	1	1	1	3	1	1	1	1	1	3	1	1	1	1	1	1	1	1	1	1	1	1	1	1	1	1	1	1	3	1	1	1	1	1	1	3	3	1
2	RM262	1	1	1	1	1	1	1	1	1	1	1	1	1	3	1	1	1	1	1	3	*	1	1	1	1	1	1	1	1	1	1	1	1	1	1	1	1	1	3	1	1	1	1	1	1	1	3	1
2	RM263	1	1	1	1	1	1	1	1	1	1	1	1	1	1	3	1	1	1	1	3	1	1	3	1	1	3	1	1	1	3	1	1	1	1	1	1	1	1	1	1	1	1	1	1	1	1	3	1
2	RM526	1	1	1	1	1	1	1	1	1	1	1	1	1	1	3	1	1	1	1	3	1	1	3	1	1	3	1	1	1	3	1	1	1	1	1	1	1	1	1	1	1	1	1	1	1	1	3	1
2	RM221	1	1	1	1	1	1	1	1	1	1	1	1	1	1	3	1	1	1	1	3	1	1	1	1	1	3	1	1	1	3	1	1	1	1	1	1	1	1	1	1	1	1	1	1	1	1	1	1
2	RM6	1	1	1	1	1	1	1	1	1	*	1	1	1	1	3	1	*	1	1	3	1	1	1	1	1	3	1	1	1	3	1	1	1	1	1	1	1	1	1	1	*	1	1	1	1	1	1	1
2	RM240	1	1	1	1	1	1	1	1	1	*	1	1	1	1	3	1	*	1	1	3	1	1	1	1	1	3	1	1	1	3	3	3	1	3	3	3	1	1	1	1	1	1	1	1	1	1	1	1
2	RM250	1	1	1	1	1	1	1	1	1	*	1	1	1	1	3	1	3	1	1	3	1	1	1	1	1	*	1	1	1	3	3	3	1	3	3	3	1	1	1	1	1	1	1	1	1	1	1	1
2	RM208	1	1	1	1	1	1	1	1	1	*	1	1	1	1	1	1	3	3	1	1	1	1	1	1	1	3	3	1	1	3	1	1	1	1	3	1	1	1	1	1	1	1	1	1	1	1	1	1
2	RM207	1	1	1	1	1	1	1	1	1	*	1	1	1	1	1	1	3	3	1	1	1	1	1	1	1	3	3	1	1	3	1	1	1	1	3	1	1	1	1	1	1	1	1	1	1	1	1	1
2	RM48	1	1	1	1	1	1	1	1	1	*	1	1	1	1	1	1	3	3	1	1	1	1	1	1	1	3	3	1	1	3	1	1	1	1	3	1	1	1	1	1	1	1	1	1	1	1	1	1
3	RM60	1	1	3	1	1	1	1	1	1	1	1	1	1	1	1	1	1	1	1	1	3	1	1	1	1	1	1	1	1	1	1	1	1	1	1	1	1	1	1	1	1	1	1	1	1	1	1	1
3	RM22	1	1	3	1	1	1	1	1	1	1	1	1	1	1	1	1	1	1	1	1	3	1	1	1	1	1	1	1	1	1	1	1	1	1	1	3	1	1	*	1	1	1	1	1	1	3	3	1
3	RM231	1	1	3	3	1	1	3	1	1	1	1	1	1	1	1	1	1	1	1	1	1	1	1	1	1	1	1	1	1	1	1	1	1	1	1	3	1	1	*	1	1	1	1	1	1	3	3	1
3	RM545	1	1	1	3	1	1	3	1	1	1	1	1	1	1	1	1	1	1	1	1	1	1	1	1	1	1	1	1	1	1	1	1	1	1	1	1	1	3	*	1	3	1	3	1	1	3	1	1
3	RM232	1	1	1	3	1	3	3	1	1	3	1	1	1	1	3	1	3	1	3	1	1	1	1	1	1	1	1	1	1	1	1	1	1	3	3	1	1	3	*	3	3	1	3	1	1	3	1	3
3	RM7	1	1	1	3	1	3	3	1	1	3	1	1	1	1	3	1	3	1	3	1	1	1	1	1	1	1	1	1	1	1	1	1	1	3	3	1	1	3	*	3	3	1	3	1	1	3	1	3
3	RM251	1	1	1	3	1	1	3	1	1	3	1	1	1	1	3	1	3	1	3	1	1	1	1	1	1	1	1	1	1	1	1	1	1	3	3	1	1	3	1	3	1	1	1	1	1	1	1	1
3	RM282	1	1	1	3	1	1	3	1	1	1	1	1	1	1	3	1	1	3	1	1	1	1	1	1	*	3	1	1	1	1	1	1	1	3	*	1	1	3	1	1	1	1	1	1	1	1	1	1
3	RM411	1	1	1	1	1	1	1	1	1	1	1	1	1	3	3	1	1	3	1	1	1	1	1	1	*	3	1	1	1	1	1	1	1	1	1	1	1	1	1	1	1	1	1	1	1	1	1	1
3	RM135	3	1	1	1	1	1	1	1	3	1	1	1	1	3	1	1	1	1	1	1	1	1	1	1	*	1	1	1	1	1	1	1	1	1	1	1	1	1	1	1	1	1	1	1	1	1	1	1
3	RM168	3	1	1	1	1	1	1	1	3	1	1	1	1	3	1	1	1	1	1	1	1	1	1	1	*	1	1	1	1	1	1	1	1	1	3	1	1	1	1	1	1	1	1	1	1	1	1	1
3	RM55	1	1	1	1	1	1	1	1	3	1	1	1	1	3	1	1	1	1	1	1	1	1	1	1	1	1	1	1	1	1	1	1	1	1	3	1	1	1	1	1	1	1	1	1	1	1	1	1
3	RM571	1	1	1	1	1	1	1	1	1	1	*	1	1	1	1	1	1	1	1	1	1	3	1	1	1	1	1	1	1	1	1	1	1	1	3	1	1	1	1	1	1	1	1	1	1	1	1	1
3	RM227	1	1	3	1	1	1	1	1	1	1	1	3	1	1	1	1	1	1	3	1	3	3	1	1	1	1	1	1	1	1	1	1	1	1	1	1	1	1	1	1	1	1	1	1	1	1	1	1
3	RM148	1	1	3	1	1	1	1	1	1	1	1	3	1	1	1	1	1	1	3	1	3	3	1	1	1	1	1	1	1	1	1	1	1	1	1	1	1	1	1	1	1	1	1	1	1	1	1	1
4	RM551	1	1	1	1	1	1	1	1	1	1	1	1	1	1	1	1	1	1	1	1	1	1	1	1	1	1	1	1	1	1	1	1	1	1	1	1	1	1	1	1	1	1	1	1	1	1	1	1
4	RM518	1	1	1	1	1	1	1	1	1	1	1	1	1	1	1	1	1	1	1	1	1	1	1	1	1	1	1	1	1	1	1	1	1	1	1	1	1	1	1	1	1	1	1	1	1	1	1	1
4	RM261	1	1	1	3	1	1	1	1	1	1	1	1	1	1	1	1	1	1	1	1	1	1	1	1	1	1	1	1	1	1	1	1	1	1	1	1	1	1	1	1	1	1	1	1	1	1	1	1
4	RM401	1	1	1	3	1	1	1	1	1	1	1	1	1	1	1	1	1	1	1	1	1	1	1	1	1	1	1	1	1	1	1	1	1	1	1	1	1	1	1	1	1	1	1	1	1	1	1	1
4	RM564	1	1	1	1	1	1	1	1	1	1	1	1	1	1	1	1	1	1	1	1	1	1	1	1	1	1	1	1	1	1	1	1	1	1	1	1	1	1	1	1	1	1	1	1	1	1	1	1
4	RM471	1	1	1	1	1	1	1	1	1	1	1	1	1	1	1	1	1	1	1	1	1	1	1	1	1	1	1	1	1	1	1	1	1	1	1	1	1	1	1	1	1	1	1	1	1	1	1	1
4	RM273	1	1	1	1	1	1	1	1	1	1	1	1	1	1	1	1	1	1	1	1	1	1	1	1	1	1	1	1	1	1	1	1	1	1	1	1	1	1	1	1	1	1	1	1	1	1	1	1
4	RM252	1	1	1	1	1	3	1	1	1	1	1	1	1	1	1	1	1	1	1	1	1	1	1	1	1	1	1	1	1	1	1	1	1	1	1	3	1	1	1	1	1	1	1	1	1	1	1	1
4	RM241	1	1	1	1	1	3	1	1	1	1	1	1	1	1	1	1	1	1	1	1	1	1	1	1	1	1	1	1	1	1	1	1	1	1	1	3	1	1	1	1	1	1	1	1	1	1	1	1
4	RM303	1	1	1	1	1	3	1	3	1	1	1	1	1	1	1	1	1	1	1	1	1	1	1	1	1	1	1	1	1	1	1	1	1	1	1	3	1	1	1	1	1	1	1	1	1	1	1	1
4	RM255	1	1	1	1	1	3	1	3	1	1	1	1	1	1	1	1	1	1	1	1	1	1	1	1	1	1	1	1	1	1	1	1	1	1	1	3	1	1	1	1	1	1	1	1	1	1	1	1
4	RM5506	1	1	1	1	1	1	1	1	1	1	1	1	1	1	1	1	1	1	1	1	*	1	1	1	1	1	1	1	1	1	1	1	1	1	1	1	1	1	1	1	1	1	1	1	1	1	1	1
4	RM131	1	1	1	1	1	1	1	1	1	1	1	1	1	1	1	1	1	3	1	1	1	3	1	1	1	1	1	1	1	1	1	1	1	1	1	1	1	1	1	1	1	1	1	1	1	1	1	1
4	RM559	1	1	1	1	*	1	1	1	1	1	1	1	1	1	1	1	1	3	1	1	1	3	1	1	1	*	1	*	1	1	1	1	1	1	1	1	1	1	1	1	1	1	*	1	1	1	1	1
5	RM122	1	1	1	1	1	1	1	1	1	1	1	1	1	1	3	1	1	1	1	1	1	1	1	3	1	3	1	1	1	1	1	1	1	1	1	1	1	3	1	1	1	1	1	1	1	1	1	1
5	RM13	1	1	1	1	1	1	1	1	1	1	1	1	1	1	3	1	1	1	1	1	1	1	1	3	1	3	1	1	1	1	1	1	1	1	1	1	1	3	1	1	1	1	1	1	1	1	1	1
5	RM574	1	1	1	1	1	1	1	1	1	1	1	1	1	1	3	1	1	1	1	1	1	1	1	1	1	3	1	1	1	1	1	1	1	1	1	1	1	1	1	1	1	1	1	1	1	1	1	1
5	RM289	1	1	1	1	1	1	1	1	1	1	1	1	3	1	1	1	1	1	1	1	1	1	1	1	1	3	1	1	1	1	1	1	1	1	1	1	1	1	1	1	1	1	1	1	1	1	1	1
5	RM249	1	1	1	1	1	1	1	1	1	1	1	1	3	1	1	1	1	1	1	1	1	1	1	1	1	3	1	1	1	1	1	1	1	1	1	1	1	1	1	1	1	1	1	1	1	1	1	1
5	RM440	1	1	1	1	1	1	1	1	1	1	1	1	3	1	1	1	1	1	1	1	1	1	1	1	1	1	1	1	1	3	1	1	1	3	1	1	1	1	1	1	1	1	1	1	1	1	1	1
5	RM305	1	1	1	1	1	1	1	1	1	1	1	1	3	1	1	1	1	1	1	1	1	1	1	1	1	1	1	1	1	3	1	1	1	3	1	1	1	1	1	*	1	1	1	1	1	1	1	1
5	RM421	1	1	1	1	1	1	1	1	1	1	1	1	3	1	1	1	1	1	1	1	1	1	1	1	1	1	1	1	1	3	1	1	1	3	1	1	1	1	*	1	1	1	1	1	1	1	1	1
5	RM538	1	1	3	1	1	1	1	1	1	1	1	1	3	1	1	1	1	1	1	1	1	1	1	1	1	1	1	1	1	1	1	1	3	1	1	1	1	1	*	1	1	1	1	1	1	1	1	1
5	RM274	1	1	3	1	1	1	1	1	1	1	1	1	3	1	1	1	1	1	1	1	1	1	1	1	1	1	1	1	1	1	1	1	3	1	1	1	1	1	*	1	1	1	1	1	1	1	1	1
5	RM334	1	1	3	1	1	1	1	1	1	1	1	1	1	1	1	1	1	1	1	1	1	1	1	1	1	1	1	1	1	1	1	1	3	1	1	1	1	1	*	1	1	*	1	1	1	3	1	1
6	RM587	1	1	1	1	1	1	1	1	1	1	1	1	1	1	1	1	1	3	1	1	1	1	1	1	1	1	1	1	1	1	1	1	1	1	1	1	1	1	1	1	1	1	1	3	*	1	1	1
6	RM204	1	1	1	1	1	1	1	1	1	1	1	1	1	1	1	1	1	3	1	1	1	1	1	1	1	1	1	1	1	1	1	1	1	1	1	1	1	1	1	1	1	1	1	3	*	1	1	1
6	RM585	1	1	1	1	1	1	1	1	1	1	1	1	1	1	1	1	1	3	1	1	1	1	1	1	1	1	1	1	1	1	1	1	1	1	1	1	1	1	1	1	1	1	1	3	*	1	*	1
6	RM225	1	1	1	1	1	1	1	1	1	1	1	1	1	1	1	1	1	3	1	1	1	1	1	1	1	1	1	1	1	1	1	1	1	1	1	1	1	1	1	1	1	1	1	3	*	1	1	1
6	RM253	1	1	1	1	1	1	1	1	1	1	1	1	1	1	1	1	1	1	1	1	1	1	1	1	1	1	1	1	1	1	1	1	1	1	1	1	1	1	1	1	1	1	1	1	3	3	1	1
6	RM539	1	1	1	1	1	1	1	1	1	1	1	1	1	1	1	1	1	1	1	1	1	1	1	1	1	1	1	1	1	1	1	1	1	1	1	1	1	1	1	1	1	3	1	1	3	3	1	1
6	RM527	1	1	1	1	1	1	1	1	1	1	1	1	1	1	1	1	1	1	1	1	1	1	1	1	1	1	1	1	1	1	1	1	1	1	1	1	1	1	1	1	1	3	1	1	1	1	1	1
6	RM3	1	1	1	1	1	1	1	1	1	1	1	1	1	1	1	1	1	1	1	1	1	1	1	1	1	1	1	1	1	1	1	1	1	1	1	1	1	1	1	1	1	3	1	1	1	1	1	1
6	RM454	1	1	1	1	1	1	1	1	1	1	1	1	1	1	1	1	1	1	1	1	1	1	1	1	1	1	1	1	1	1	1	1	3	1	1	1	1	1	1	1	1	3	1	1	1	1	1	*
6	RM162	1	1	1	1	1	1	1	1	1	1	1	1	1	1	1	1	1	1	1	1	1	1	1	1	1	1	1	1	1	1	1	1	3	1	1	1	*	1	1	1	1	3	1	1	1	1	1	1
6	RM528	1	1	1	1	1	1	1	1	1	1	1	1	1	1	1	1	1	1	1	1	1	1	1	1	1	1	1	1	1	1	1	1	3	1	1	3	*	1	1	1	1	1	1	1	1	1	1	1
6	RM30	1	1	1	1	1	1	1	1	1	1	1	1	1	1	1	1	1	1	1	1	1	1	1	1	1	1	1	1	1	1	1	1	3	1	1	3	*	1	1	1	1	1	1	1	1	1	1	1
6	RM412	1	1	1	1	1	1	1	1	1	1	1	1	1	1	1	1	1	1	1	1	1	1	1	1	1	1	1	1	1	1	1	1	3	1	1	3	*	1	1	1	1	1	1	1	1	1	1	1
7	RM51	1	1	1	1	1	1	1	1	1	1	1	1	1	1	1	1	1	1	1	1	1	1	1	1	1	1	1	1	1	1	1	1	1	1	1	1	1	1	1	1	1	1	*	1	1	1	1	1
7	RM481	1	1	1	1	1	1	1	1	1	1	1	1	1	1	1	1	1	1	1	1	1	1	1	1	1	1	1	1	1	1	1	1	1	1	1	1	1	1	1	1	1	1	1	1	1	1	1	1
7	RM82	1	1	1	1	1	1	1	1	1	1	1	1	1	1	1	1	1	1	1	3	1	1	1	1	1	1	1	1	1	1	1	1	1	1	1	1	1	1	1	1	1	1	1	1	1	1	1	1
7	RM125	1	1	1	1	1	1	1	1	1	1	1	1	1	1	1	1	1	1	1	3	1	1	1	1	1	1	1	1	1	1	1	1	1	1	1	1	1	1	1	1	1	1	1	1	1	1	1	1
7	RM214	1	1	1	1	1	1	1	1	1	1	1	1	1	1	1	1	1	1	1	1	1	1	1	1	1	1	1	1	1	1	1	1	1	1	1	1	1	1	1	1	1	1	1	1	1	1	1	1
7	RM2	1	1	1	1	1	1	1	1	1	1	1	1	1	1	1	1	1	1	1	1	1	1	1	1	1	1	1	1	1	1	1	1	1	1	1	1	1	1	1	1	1	1	1	1	1	1	1	1
7	RM11	1	1	1	1	1	1	1	1	1	1	1	1	1	1	1	1	1	1	1	1	1	1	1	1	1	1	1	1	1	1	1	1	1	1	1	1	1	1	1	1	1	1	1	1	1	3	1	1
7	RM560	1	1	1	1	1	1	1	1	1	1	1	1	1	1	1	1	1	1	1	1	1	1	1	1	1	1	1	1	1	1	1	1	1	1	1	1	1	1	1	1	1	1	1	1	3	3	1	1
7	RM346	1	1	1	1	1	1	1	1	1	1	1	1	1	1	1	1	1	1	1	1	1	1	1	1	1	1	1	1	1	1	1	1	1	1	1	1	1	1	1	1	1	1	1	1	3	3	1	1
7	RM10	1	1	1	1	1	1	1	1	1	1	1	1	1	1	1	1	1	1	1	1	1	1	1	1	1	1	1	1	1	1	1	1	1	1	1	1	1	1	1	1	1	1	1	1	1	1	1	1
7	RM70	1	1	1	1	1	1	1	1	1	1	1	1	1	1	1	1	1	1	1	1	1	1	1	1	1	1	1	1	1	1	1	1	1	1	1	1	1	1	1	1	1	1	1	1	1	1	1	1
7	RM234	1	1	1	1	1	1	1	1	1	1	1	1	1	1	1	1	1	1	1	1	1	1	1	1	1	1	3	1	1	1	1	1	1	1	1	1	1	1	1	1	1	1	1	1	1	1	1	1
7	RM18	1	1	1	1	1	1	1	1	1	1	1	1	1	1	1	1	1	1	1	1	1	1	1	1	1	1	3	1	1	1	1	1	1	1	1	1	1	1	1	1	1	1	1	1	1	1	1	1
7	RM47	1	1	1	1	1	1	1	1	1	1	1	1	1	1	1	1	1	1	1	1	1	1	*	1	1	1	3	1	1	1	1	1	1	1	1	1	1	1	1	1	1	1	1	1	1	1	1	1
7	RM248	1	1	1	1	1	1	1	1	1	1	1	1	1	1	1	1	1	1	1	1	1	1	1	1	1	3	3	3	1	1	1	1	1	1	1	1	1	1	1	1	1	1	1	1	1	1	1	1
8	RM337	1	1	3	1	1	3	3	1	1	1	1	1	1	1	1	3	*	1	1	1	3	3	1	1	1	1	1	1	1	1	1	1	1	1	1	1	1	1	1	1	1	1	1	1	1	1	1	1
8	RM407	1	1	3	1	1	3	3	1	1	1	1	1	1	1	1	3	*	1	1	1	3	3	1	1	1	1	1	1	1	1	1	1	1	1	1	1	1	1	1	1	1	1	1	1	1	1	1	1
8	RM152	1	1	3	1	1	3	3	1	1	1	1	1	1	1	1	3	*	1	1	1	3	3	1	1	1	1	1	1	1	1	1	1	1	1	1	1	1	1	1	1	1	1	1	1	1	1	1	1
8	RM3819	1	1	3	1	1	3	3	1	1	1	1	1	1	1	1	3	1	1	1	1	3	1	1	1	1	1	1	1	1	1	1	1	1	1	1	1	1	1	1	1	1	1	1	1	1	1	1	1
8	RM25	1	1	3	1	1	1	1	1	1	1	1	1	1	1	1	3	1	1	1	1	3	1	1	1	1	1	1	1	1	1	1	1	1	1	1	1	1	1	1	1	1	1	1	3	1	1	1	1
8	RM44	1	1	3	1	1	1	1	1	1	1	1	1	1	1	1	3	1	1	1	1	3	1	3	1	*	3	1	1	1	1	1	1	1	1	1	1	1	1	1	1	1	1	1	3	1	1	1	1
8	RM339	1	1	1	1	1	1	1	1	1	1	1	1	1	1	1	3	1	1	1	1	1	1	3	1	*	3	1	1	1	1	1	1	1	1	1	1	1	1	1	1	1	1	1	3	1	1	1	1
8	RM223	1	1	1	1	1	1	1	1	1	1	1	1	1	1	1	3	1	1	1	1	1	1	3	1	*	3	1	1	1	1	1	1	1	1	1	1	1	1	1	1	1	1	1	1	1	1	1	1
8	RM210	1	1	1	1	1	1	1	1	1	1	1	1	1	1	1	1	1	1	1	1	1	1	3	1	*	3	1	1	1	1	1	1	1	1	1	1	1	1	1	1	1	1	1	1	1	1	1	1
8	RM256	1	1	1	1	1	1	1	1	1	1	1	1	1	1	1	1	1	1	1	1	1	1	3	1	*	1	1	1	1	1	3	1	1	1	1	1	1	1	1	1	1	1	1	1	1	1	1	1
8	RM80	1	1	1	1	1	1	1	1	1	1	1	1	1	1	1	1	1	1	1	1	1	1	3	1	*	1	1	1	1	1	3	1	1	1	1	1	1	1	1	1	1	1	1	1	3	1	1	1
8	RM230	1	1	1	1	1	1	1	1	1	1	1	1	1	1	1	1	1	1	1	1	1	1	3	1	*	1	1	1	1	1	3	1	1	1	1	1	1	1	1	1	1	1	1	1	1	1	1	1
9	RM3912	1	1	1	3	1	1	3	1	3	1	1	3	1	1	1	1	1	1	1	1	1	1	1	3	1	1	3	1	1	1	3	1	3	3	3	3	1	1	*	*	3	3	1	3	1	1	*	3
9	RM105	1	1	1	3	1	1	3	1	3	1	1	3	1	1	1	1	1	1	1	1	1	1	1	3	1	1	3	1	1	1	3	1	3	3	3	3	1	1	*	*	3	3	1	3	1	1	*	3
9	RM460	1	1	1	3	1	1	3	1	3	1	1	3	1	1	1	1	1	1	1	1	*	1	1	3	1	1	3	1	1	1	3	1	3	3	3	1	1	1	*	1	3	3	1	1	1	1	*	3
9	RM434	1	1	1	3	1	1	3	1	3	1	1	1	1	1	1	1	1	1	1	1	1	1	1	3	1	1	3	1	1	1	3	1	1	1	1	1	1	1	*	1	1	3	1	1	1	1	1	3
9	RM410	1	1	1	1	1	1	3	1	3	1	1	1	1	1	1	1	1	1	1	1	1	1	1	3	1	1	3	3	1	1	3	3	1	1	1	1	1	1	*	1	1	3	1	1	1	1	1	1
9	RM242	1	1	1	1	1	1	3	1	3	1	1	1	1	1	1	1	1	1	1	1	1	1	1	3	1	1	3	3	1	1	3	3	1	1	1	1	1	1	*	1	1	3	1	1	1	1	1	1
9	RM553	1	1	1	1	1	1	3	1	3	1	1	1	1	1	1	1	1	1	1	1	1	1	1	3	1	1	3	3	1	1	1	3	1	1	1	1	1	1	*	1	1	3	1	1	1	1	1	1
9	RM107	1	1	1	1	1	1	1	1	3	1	1	1	1	1	*	1	1	1	1	1	1	1	1	3	3	1	3	3	1	1	1	1	1	1	1	1	1	1	*	1	1	1	1	1	1	1	1	1
9	RM201	1	1	1	1	1	1	1	1	3	1	1	1	1	1	1	1	1	1	1	1	1	1	1	3	3	1	3	3	1	1	1	1	1	1	1	1	1	1	*	1	1	1	1	1	1	1	1	1
9	RM215	1	1	1	1	1	1	1	1	1	1	1	1	1	1	1	1	1	1	1	1	1	1	1	3	3	1	3	3	1	1	1	1	1	1	1	1	1	1	*	1	1	1	1	1	1	1	1	3
9	RM245	1	1	1	1	1	1	1	1	1	1	1	1	1	1	1	1	1	1	1	1	1	1	1	3	3	1	3	1	1	1	1	1	1	3	1	1	1	1	1	1	1	1	1	1	1	1	1	3
9	RM205	1	1	1	1	1	1	1	1	1	1	1	1	1	1	1	1	1	1	1	1	1	1	1	3	1	1	3	1	1	1	1	1	1	3	1	1	1	1	1	1	1	1	1	1	1	1	1	3
10	RM474	1	1	1	1	1	1	1	1	1	1	1	1	1	1	1	1	1	1	1	1	1	3	1	3	1	1	1	3	1	1	1	1	1	1	1	1	1	1	1	1	1	1	1	1	1	1	1	1
10	RM222	1	1	1	1	1	1	3	1	1	1	1	1	1	1	1	1	1	1	1	1	1	3	1	3	1	1	1	1	1	1	1	1	1	1	1	1	1	1	1	1	1	1	1	1	1	1	1	1
10	RM216	*	*	1	1	*	*	3	*	1	1	1	1	1	1	1	1	1	1	1	1	1	3	1	3	1	1	1	1	1	1	1	1	1	1	1	1	1	1	1	1	1	1	1	1	1	1	1	1
10	RM467	1	1	1	1	1	1	3	1	1	1	1	1	1	1	1	1	1	1	1	1	1	3	1	3	1	1	1	1	1	1	1	1	1	1	1	1	1	1	1	1	1	1	1	3	1	1	1	3
10	RM271	1	1	1	1	1	1	3	1	1	1	3	3	1	1	1	1	1	1	1	1	1	3	1	3	1	1	1	1	1	3	1	1	1	1	1	1	3	1	1	1	1	1	1	3	1	1	1	3
10	RM258	1	1	1	1	1	1	3	1	1	1	3	3	1	1	1	1	1	1	1	1	1	3	1	3	1	1	1	1	1	3	1	1	1	1	1	1	3	1	1	1	1	1	1	3	1	1	1	3
10	RM3510	1	1	1	1	1	1	3	1	1	1	3	3	1	1	1	1	1	1	1	1	1	3	1	3	1	1	1	1	1	3	1	1	1	1	1	1	3	1	1	1	1	1	1	3	1	1	1	3
10	RM484	1	1	1	1	1	1	3	1	1	1	3	1	1	1	1	1	1	1	1	1	1	3	1	3	1	1	1	1	1	3	1	1	1	1	1	1	1	1	1	1	1	1	1	1	1	1	1	1
10	RM228	1	1	3	1	1	1	3	1	1	*	3	1	1	1	1	3	3	1	1	1	1	3	1	1	1	1	1	1	1	1	1	1	1	1	1	1	1	1	1	1	1	1	1	1	1	1	1	1
10	RM496	1	1	3	1	1	1	3	1	1	*	3	1	1	1	1	3	3	1	1	1	1	3	1	1	1	1	1	1	1	1	1	1	1	1	1	1	1	1	1	1	1	1	1	1	1	1	1	1
11	RM20B	1	1	1	1	3	1	3	1	1	1	1	3	1	1	1	1	1	1	1	1	1	1	1	1	1	1	1	1	1	1	1	1	1	1	1	1	1	1	1	1	1	1	1	1	1	1	1	1
11	RM4B	1	1	1	1	3	1	3	1	1	1	1	3	1	1	1	1	1	1	1	1	1	1	1	1	1	1	1	1	1	1	1	1	1	1	1	1	1	1	1	1	1	1	1	1	1	1	1	1
11	RM332	3	1	1	1	3	1	3	1	1	3	1	1	1	1	1	1	1	1	3	1	1	1	1	1	1	1	1	1	1	1	1	1	1	1	1	1	1	1	1	1	1	1	1	1	1	1	1	1
11	RM167	3	1	1	1	3	1	3	1	1	3	1	1	1	1	1	1	1	1	3	1	1	1	1	1	1	1	1	1	1	1	1	1	1	1	1	1	1	1	1	1	1	1	1	1	1	1	1	1
11	RM441	1	1	1	1	1	1	1	1	1	1	1	1	1	1	1	1	1	1	3	1	1	1	1	1	1	1	1	1	1	1	1	1	1	1	1	1	1	1	1	1	1	1	1	1	1	1	1	1
11	RM202	1	1	1	1	1	1	1	1	1	1	1	1	1	1	1	1	1	1	3	1	1	1	1	1	1	1	1	1	1	1	1	1	1	1	1	1	1	1	1	1	1	1	1	1	1	1	1	1
11	RM287	1	1	1	1	1	1	1	1	1	1	1	1	1	1	1	1	1	1	3	1	1	1	1	1	1	1	1	1	1	1	1	1	1	1	1	1	1	1	1	1	1	1	1	1	1	1	1	1
11	RM209	1	1	1	1	1	1	1	1	1	1	1	1	1	1	1	1	1	1	3	1	1	1	1	1	1	1	1	1	1	1	1	1	1	1	1	1	1	1	1	1	1	1	1	1	1	1	1	1
11	RM229	1	1	1	1	1	1	1	1	1	1	1	1	1	1	1	1	1	1	3	1	1	1	1	1	1	1	1	1	1	1	1	1	1	1	1	1	1	1	1	1	1	1	1	1	1	1	1	1
11	RM21	1	3	1	3	1	1	1	1	1	1	1	3	1	1	1	1	1	1	3	1	1	1	1	1	1	1	1	1	1	1	1	1	1	1	1	1	1	1	1	1	1	1	1	1	1	1	1	1
11	RM206	1	3	1	3	1	1	1	1	1	1	1	3	1	1	1	1	1	1	1	3	1	1	1	1	1	1	1	1	1	1	1	1	1	1	1	1	1	1	1	1	1	1	1	1	1	1	1	1
11	RM224	1	3	1	1	1	1	1	1	3	1	1	3	1	1	1	1	1	1	1	3	1	1	3	1	1	3	1	*	1	1	3	1	1	3	3	1	*	1	1	3	1	1	1	1	1	1	1	1
12	RM20A	1	1	1	1	1	1	1	1	1	1	1	1	1	1	1	1	1	1	1	1	1	1	1	3	1	1	1	1	1	1	1	1	1	1	1	1	1	1	1	1	3	1	1	1	1	1	1	1
12	RM4A	1	1	1	1	1	1	1	1	1	1	1	1	1	1	1	1	1	1	1	1	1	1	1	3	1	1	1	1	1	1	1	1	*	1	1	1	1	1	1	1	3	1	1	1	1	1	1	1
12	RM19	1	1	1	1	1	1	1	1	1	1	1	1	1	1	1	1	1	1	1	1	1	1	3	3	1	1	1	1	1	1	1	1	3	1	1	1	1	1	1	1	3	1	1	1	1	1	1	1
12	RM247	1	1	1	1	3	1	1	3	1	1	1	1	1	1	1	1	3	1	1	1	1	1	3	3	1	1	1	1	1	1	1	1	3	1	1	1	1	1	1	1	1	1	1	1	1	1	1	1
12	RM1337	1	1	1	1	3	1	1	3	1	*	1	1	1	1	1	3	3	1	1	1	1	3	1	1	1	1	1	1	1	1	1	1	1	1	1	1	1	1	1	1	1	1	1	1	1	1	1	1
12	RM277	1	1	1	1	3	3	1	3	1	*	1	1	1	1	1	3	3	1	1	1	1	3	1	1	1	1	1	1	1	1	1	1	1	1	1	1	1	1	1	1	1	1	1	1	1	1	1	1
12	RM260	1	1	1	1	3	3	1	3	1	3	1	1	1	1	1	3	3	1	1	1	1	3	1	1	1	1	1	1	1	1	1	1	1	1	1	1	1	1	1	1	1	1	1	1	1	1	1	1
12	RM309	1	1	1	1	3	3	1	3	1	*	3	1	1	1	1	3	3	3	1	1	1	3	1	1	1	1	1	1	1	1	1	1	1	1	1	1	1	1	1	1	1	1	1	1	1	1	1	1
12	RM463	1	1	1	1	3	3	1	3	1	3	3	1	1	1	1	3	3	3	1	1	1	3	1	1	1	1	1	1	1	1	1	1	1	1	1	1	1	1	1	1	1	1	1	1	1	1	1	1
12	RM270	*	3	1	1	3	3	3	3	1	1	3	1	*	1	1	3	1	3	1	1	1	3	1	1	1	1	1	1	1	1	1	1	1	1	1	1	1	1	1	1	1	1	1	1	1	1	1	1
12	RM235	*	3	1	1	3	3	3	3	3	1	3	1	1	1	1	1	1	3	1	1	1	3	1	1	1	1	1	1	1	1	1	1	1	1	1	1	1	1	1	1	1	1	1	1	1	1	1	1
12	RM17	3	3	1	1	3	1	3	3	3	1	3	1	1	1	1	1	1	3	1	1	1	1	1	1	1	1	1	1	1	1	1	1	1	1	1	1	1	1	1	1	1	1	1	1	1	1	1	1
	No. "1"	155	152	146	146	148	146	130	149	148	137	147	150	149	153	138	138	135	144	140	145	150	138	150	137	148	140	144	150	163	147	151	151	142	148	142	149	145	156	135	156	149	150	149	150	150	146	140	145
	No. "3"	5	10	16	17	13	16	33	13	15	11	15	13	13	10	24	25	17	19	23	18	10	25	12	26	4	21	19	10	0	16	12	11	20	15	20	13	13	7	3	4	13	12	12	13	9	16	19	17
	Sub total	160	162	162	163	161	162	163	162	163	148	162	163	162	163	162	163	152	163	163	163	160	163	162	163	152	161	163	160	163	163	163	162	162	163	162	162	158	163	138	160	162	162	161	163	159	162	159	162
	% W630	3.125	6.17284	9.87654	10.4294	8.07453	9.87654	20.2454	8.02469	9.20245	7.43243	9.25926	7.97546	8.02469	6.13497	14.8148	15.3374	11.1842	11.6564	14.1104	11.0429	6.25	15.3374	7.40741	15.9509	2.63158	13.0435	11.6564	6.25	0	9.81595	7.36196	6.79012	12.3457	9.20245	12.3457	8.02469	8.22785	4.29448	2.17391	2.5	8.02469	7.40741	7.45342	7.97546	5.66038	9.87654	11.9497	10.4938
	% homo	98.1595	99.3865	99.3865	100	98.773	99.3865	100	99.3865	100	90.7975	99.3865	100	99.3865	100	99.3865	100	93.2515	100	100	100	98.1595	100	99.3865	100	93.2515	98.773	100	98.1595	100	100	100	99.3865	99.3865	100	99.3865	99.3865	96.9325	100	84.6626	98.1595	99.3865	99.3865	98.773	100	97.546	99.3865	97.546	99.3865
[truncated: 127 more columns]
