# Supplementary material for: Wild and cultivated allele effects on rice phenotypic traits in reciprocal backcross populations between Oryza rufipogon and two cultivars, O. sativa Nipponbare and IR36
Source: Breed Sci. 2023 Sep 9;73(4):373–81. doi: 10.1270/jsbbs.22095 (PMC10722096; doi:10.1270/jsbbs.22095)
Supplement: Supplementary file 5 — Supplemental Table 4 [file 73_373_s5.xlsx]

## Sheet: Sheet1
Supplemental Table 4. Marker genotypes at 156 microsatellite loci for 146 IRAs recombinant inbred lines. "1" and "3": IR36 homozygous and W630 homozygous alleles, respectively. "*": not determined or heterozygous alleles.
Chr.	Marker	Line no.
		1	2	3	4	5	6	7	8	9	10	11	12	13	14	15	16	17	18	19	20	21	22	23	24	25	26	27	28	29	30	31	32	33	34	35	36	37	38	39	40	41	42	43	44	45	46	47	48
1	RM84	3	3	3	3	3	1	3	3	3	3	3	3	3	1	1	3	1	3	3	3	3	3	3	3	3	3	3	3	3	3	3	3	3	3	3	3	3	3	3	3	3	3	1	3	3	3	3	3
1	RM220	3	3	3	3	3	1	3	1	3	3	3	3	3	1	1	3	1	3	3	3	3	3	3	3	3	3	3	3	3	3	3	3	3	3	3	3	3	3	3	3	3	3	1	3	3	3	3	3
1	RM1	3	3	3	3	3	1	3	1	3	3	3	3	3	1	1	1	1	3	3	3	3	3	3	3	3	3	3	3	3	3	3	3	3	3	3	3	3	3	3	3	3	3	1	3	3	3	3	3
1	RM272	3	1	3	3	3	1	3	3	3	1	1	3	3	3	1	1	1	3	3	3	3	3	3	3	3	3	3	3	3	3	3	3	3	3	3	3	3	3	3	3	3	3	1	3	3	3	3	3
1	RM259	1	1	3	3	1	1	3	3	3	1	1	3	3	3	1	3	1	3	3	3	3	3	3	3	3	3	3	3	3	3	1	1	3	3	3	3	3	3	3	3	3	1	3	3	3	3	3	3
1	RM243	1	1	3	3	3	1	3	3	3	1	1	3	3	3	1	3	1	3	3	3	3	3	3	3	3	3	3	3	3	3	3	3	3	3	3	3	3	3	3	3	3	3	3	3	3	3	3	3
1	RM35	1	1	3	3	3	1	3	3	3	1	1	3	3	3	1	3	1	3	3	3	3	3	3	3	3	3	3	3	3	3	3	3	3	3	3	3	3	3	3	3	3	3	3	3	3	3	3	3
1	RM580	1	1	3	1	1	1	3	3	3	1	1	3	3	3	1	3	1	3	3	3	3	3	3	3	3	3	3	3	3	3	3	3	3	3	3	3	3	3	3	3	3	3	3	3	3	3	3	3
1	RM23	1	1	3	1	1	1	3	3	1	1	1	3	3	3	1	3	1	3	3	3	3	3	3	3	3	3	3	3	3	3	3	3	3	3	3	3	3	3	3	3	3	3	3	3	3	3	3	3
1	RM129	3	3	3	3	3	3	3	3	3	3	3	3	3	3	3	3	3	3	1	3	3	1	1	3	3	3	3	1	3	3	1	3	3	3	3	3	3	3	3	3	3	3	3	3	3	3	3	3
1	RM9	3	3	3	3	3	3	3	3	3	3	3	3	3	3	3	3	3	3	3	3	3	3	3	3	3	3	3	3	3	3	3	3	3	3	3	3	3	3	3	3	3	3	3	3	3	3	3	3
1	RM5	3	3	3	3	3	3	3	3	3	3	3	3	3	3	3	3	3	3	3	3	3	3	3	3	3	3	3	3	3	3	3	3	3	3	3	3	3	3	3	3	3	3	3	3	3	3	3	3
1	RM237	3	3	3	3	3	3	3	3	3	3	3	3	3	3	3	3	3	3	3	3	3	3	3	3	3	3	3	3	3	3	3	3	3	3	3	3	3	3	3	3	3	3	3	3	3	3	3	3
1	RM246	3	3	3	3	3	3	3	3	3	3	3	3	3	3	3	3	3	3	3	3	3	3	3	3	3	3	3	3	3	3	3	3	3	3	3	3	3	3	3	3	3	3	3	3	3	3	3	3
1	RM212	3	3	3	3	3	3	3	3	3	3	3	3	3	3	3	3	3	3	3	3	3	3	3	3	3	3	3	3	3	3	3	3	3	3	3	3	3	3	3	3	3	3	3	3	3	3	3	3
1	RM315	3	3	3	3	3	3	3	3	3	3	3	3	3	3	3	3	3	3	3	3	3	3	3	3	3	3	3	3	3	3	3	3	3	3	3	3	3	3	3	3	3	3	3	3	3	3	3	3
1	RM431	3	3	3	3	3	3	3	3	3	3	3	3	3	3	3	3	3	3	3	3	3	1	1	3	3	3	3	3	3	3	3	3	1	3	3	3	3	3	3	3	3	3	3	3	3	3	3	3
1	RM104	3	3	3	3	3	3	3	3	3	3	3	3	3	3	3	3	3	3	3	3	1	1	1	3	1	1	1	3	3	3	3	3	3	3	3	3	3	3	3	3	3	3	3	3	3	3	3	3
2	RM211	3	3	3	3	3	3	3	3	3	3	3	3	3	3	3	3	3	3	3	3	3	3	3	3	3	3	3	3	3	3	3	3	3	3	3	3	3	3	3	3	3	3	3	3	3	3	3	3
2	RM236	3	3	3	3	3	3	3	3	3	3	3	3	3	3	3	3	3	3	3	3	3	3	3	3	3	3	3	3	3	3	3	3	3	3	3	3	3	3	3	3	3	3	3	3	3	3	3	3
2	RM423	3	3	3	3	3	3	3	3	3	3	3	3	3	3	3	3	3	3	3	3	3	3	3	3	3	3	3	3	3	3	3	3	3	3	3	3	3	3	3	3	3	1	3	3	3	3	3	3
2	RM8	3	3	3	3	3	3	3	3	3	3	3	3	3	3	3	3	3	3	3	3	3	3	3	3	3	3	3	3	3	3	3	3	3	3	3	1	3	3	3	3	3	1	1	3	3	3	3	3
2	RM27	3	3	3	3	3	3	3	3	3	3	3	3	3	3	3	3	3	3	3	3	3	3	3	3	3	3	3	3	3	3	3	3	3	3	3	1	3	3	3	3	3	3	1	3	3	3	1	*
2	RM341	3	3	3	3	3	3	3	3	3	3	3	3	3	3	3	3	3	3	3	3	3	3	3	3	3	3	3	3	3	3	3	3	3	1	3	3	3	3	3	3	3	3	1	3	3	3	1	3
2	RM475	3	1	3	1	3	3	3	1	3	3	3	3	1	3	1	1	3	3	3	3	3	3	3	3	3	3	3	3	3	3	3	3	3	3	3	3	3	3	3	3	3	3	1	3	3	3	1	*
2	RM262	3	1	3	1	3	3	3	1	3	3	3	3	1	3	1	1	3	3	3	3	3	3	3	3	3	3	3	3	3	3	3	3	3	3	3	3	3	3	3	3	3	3	1	3	3	3	1	3
2	RM263	3	3	3	3	3	3	3	3	3	3	3	3	3	3	3	3	3	3	3	1	3	3	1	3	3	3	3	3	3	3	3	3	3	3	3	3	3	3	3	3	3	3	1	3	*	3	3	3
2	RM526	3	3	3	3	3	3	3	3	3	3	3	3	3	3	3	3	3	3	3	1	3	3	1	3	3	3	3	3	3	3	3	3	3	3	3	3	3	3	3	3	3	3	1	3	1	3	3	3
2	RM221	3	3	3	3	3	3	3	3	3	3	3	3	3	3	3	3	3	3	3	1	3	3	1	3	3	3	3	3	3	3	3	3	3	3	3	3	3	3	3	3	3	1	1	3	1	3	3	3
2	RM6	3	3	3	3	3	3	3	3	3	3	3	3	3	3	3	3	3	3	3	1	3	3	1	3	3	3	3	3	3	3	3	3	3	3	3	3	3	3	3	3	3	1	1	3	1	3	3	3
2	RM240	3	3	3	3	3	3	3	3	3	3	3	3	3	3	3	3	3	3	3	1	3	3	1	3	3	3	3	1	3	3	1	3	3	3	3	3	3	3	3	3	3	1	1	3	1	3	3	3
2	RM250	3	3	3	3	3	3	3	3	3	3	3	3	3	3	3	3	3	3	3	1	3	3	1	3	3	3	3	1	3	3	1	3	3	3	3	3	3	3	3	3	3	1	1	3	1	1	3	*
2	RM208	3	1	1	1	3	3	1	1	1	3	1	3	1	3	1	1	3	3	3	1	1	3	3	3	3	3	3	1	3	3	1	3	3	3	1	3	1	3	1	3	3	*	3	3	3	1	3	3
2	RM207	3	1	1	1	3	3	1	1	1	3	1	3	1	3	1	1	3	3	3	1	1	3	3	3	3	3	3	1	3	3	1	3	3	3	1	3	1	3	1	3	3	3	3	3	*	1	3	3
2	RM48	3	1	1	3	3	3	1	1	1	3	1	3	1	3	1	1	3	3	3	1	1	3	3	3	3	3	3	1	3	3	1	3	3	3	1	3	1	3	1	3	3	3	3	3	*	1	3	3
3	RM60	3	3	3	3	1	3	3	1	3	3	1	*	3	3	3	3	3	3	3	3	3	3	3	3	3	3	3	3	3	3	3	3	3	3	3	3	1	3	3	3	3	3	3	3	3	1	3	3
3	RM22	3	3	3	3	1	3	3	1	3	3	1	*	3	3	3	3	3	3	3	3	3	3	3	3	3	3	3	3	3	3	3	3	3	3	3	3	1	3	3	3	3	3	3	3	3	3	3	3
3	RM231	3	3	3	3	1	3	3	3	3	3	1	*	3	3	3	3	3	3	3	3	3	3	3	3	3	3	3	3	3	3	3	3	3	3	3	3	1	3	3	3	3	3	3	3	3	3	3	3
3	RM545	3	3	3	3	3	3	3	3	3	3	3	1	3	1	3	3	3	3	3	3	3	3	3	3	3	3	3	3	3	3	3	3	3	3	3	3	1	3	3	3	3	3	3	3	3	3	3	3
3	RM232	3	3	3	3	3	3	3	1	3	3	3	3	3	1	3	3	3	3	3	3	3	3	3	3	3	3	3	3	3	3	3	3	3	3	3	3	1	3	3	1	1	3	3	3	3	3	3	3
3	RM7	3	3	3	3	3	3	3	1	3	3	3	3	3	1	3	3	3	3	3	3	3	3	3	3	3	3	3	3	3	3	3	3	3	3	3	3	1	3	3	1	1	3	3	3	3	3	3	3
3	RM251	3	3	3	3	3	3	3	1	3	3	3	3	3	1	3	3	1	3	3	3	3	1	1	3	3	1	1	3	3	3	3	3	3	3	3	3	1	3	3	1	1	3	3	3	3	3	3	3
3	RM282	3	3	3	3	3	3	3	1	3	3	3	3	3	1	3	3	1	1	3	3	3	1	3	3	3	1	1	3	3	3	3	3	3	3	3	3	3	3	1	3	3	3	3	3	3	3	3	3
3	RM168	1	3	3	3	3	3	3	3	3	1	3	3	3	3	1	3	3	3	3	3	3	1	3	1	3	3	1	3	3	3	3	3	1	3	3	3	3	3	3	3	3	3	3	3	3	3	3	3
3	RM55	3	3	3	3	3	3	3	3	3	3	3	3	3	3	3	3	3	3	3	3	1	1	3	1	3	3	1	3	3	3	3	3	1	3	3	3	3	3	3	3	3	3	3	3	3	3	3	3
3	RM571	3	3	3	3	3	3	3	3	3	3	3	3	3	3	3	3	3	3	3	3	3	1	1	3	3	3	1	1	3	3	3	3	3	3	3	3	3	3	3	3	3	3	3	3	3	3	3	3
3	RM227	3	3	3	3	3	3	3	3	3	3	3	3	3	3	3	3	3	3	3	1	3	1	1	3	3	3	1	1	3	3	3	3	1	3	3	3	3	3	3	3	3	3	3	3	3	3	3	3
3	RM148	3	3	3	3	3	3	3	3	3	3	3	3	3	3	3	3	3	3	3	1	3	1	1	3	3	3	3	1	3	3	3	3	3	3	3	3	3	3	3	3	3	3	3	3	3	3	3	1
3	RM85	3	3	3	3	3	3	3	3	3	3	3	3	3	3	3	3	3	3	3	1	3	1	1	3	3	3	3	1	3	3	3	3	3	3	3	3	3	3	3	3	3	3	3	3	3	3	3	1
4	RM261	3	1	3	3	3	3	3	3	3	3	3	3	3	3	3	3	3	3	3	3	3	3	3	3	3	3	3	3	3	3	3	3	3	3	3	3	3	3	3	3	3	3	3	1	1	1	1	3
4	RM401	3	3	3	3	3	3	3	3	3	3	3	3	3	3	3	3	3	3	3	3	3	3	3	3	3	3	3	3	3	3	3	3	3	3	3	3	3	3	3	3	3	3	3	1	1	1	1	3
4	RM273	1	3	3	1	1	3	3	1	3	1	1	1	3	3	3	1	1	3	3	3	3	3	3	3	3	3	3	3	3	3	3	3	3	1	1	3	1	1	3	1	1	1	3	3	3	3	3	1
4	RM252	1	3	3	1	1	3	3	1	3	1	1	1	3	3	3	1	1	3	3	3	3	3	3	3	3	3	3	3	3	3	3	3	3	1	3	3	1	1	3	3	1	1	3	3	3	3	3	3
4	RM241	1	3	3	1	1	3	3	1	3	1	1	1	3	3	3	1	1	3	3	3	3	3	3	3	3	3	3	3	3	3	3	3	3	1	3	3	1	1	3	1	1	3	3	3	3	3	3	3
4	RM317	1	3	3	1	1	3	3	1	3	1	1	1	3	3	3	1	1	3	3	3	3	3	3	3	3	3	3	3	3	3	3	3	3	1	3	3	1	1	3	1	1	3	3	3	3	3	3	3
4	RM255	1	3	3	1	*	1	3	1	3	1	1	1	1	3	3	1	1	3	3	3	3	3	3	3	3	3	3	3	3	3	3	3	3	3	3	3	1	1	3	1	3	3	3	3	3	3	3	3
4	RM5506	*	3	3	1	3	3	3	1	3	1	3	1	*	3	3	1	1	3	3	3	3	3	3	3	3	3	3	3	3	3	3	3	3	3	3	3	1	3	3	1	3	3	3	3	3	3	3	3
4	RM131	1	3	3	1	3	3	3	3	3	1	3	1	3	3	3	1	1	3	3	3	3	3	3	3	3	3	3	3	3	3	3	3	3	3	3	3	1	1	3	3	3	3	3	3	3	3	3	3
4	RM280	1	3	3	3	3	3	3	3	3	1	3	1	3	1	3	1	1	3	3	3	3	3	3	3	3	3	3	3	3	3	3	3	3	3	3	3	1	3	3	3	3	3	3	3	3	3	3	3
4	RM559	1	3	3	3	3	3	3	3	3	1	3	1	3	1	3	1	1	3	3	3	3	3	3	3	3	3	3	3	3	3	3	3	3	3	3	3	1	3	3	3	3	3	3	3	3	3	3	3
5	RM122	1	3	3	1	3	3	1	3	3	3	1	1	3	3	3	3	1	3	3	3	3	3	3	3	3	3	3	3	3	3	3	3	3	3	3	1	3	3	3	3	3	3	1	3	1	3	3	3
5	RM153	1	3	3	1	3	3	1	3	3	3	1	1	3	3	3	3	1	3	3	3	3	3	3	3	3	3	3	3	3	3	3	3	3	3	3	1	3	3	3	3	3	3	1	3	1	3	3	3
5	RM13	1	3	3	1	1	3	1	3	3	3	1	1	3	3	3	3	1	3	3	3	3	3	3	3	3	3	3	3	3	3	3	3	3	3	3	1	3	3	3	3	3	3	1	3	3	3	*	3
5	RM1089	3	1	3	3	1	3	3	3	3	1	3	1	3	3	3	3	1	3	3	3	3	3	3	3	3	3	3	3	3	3	3	3	3	3	3	3	3	3	1	1	3	3	1	1	3	3	1	3
5	RM289	3	1	3	3	1	3	3	3	3	1	3	3	3	3	3	3	1	3	1	3	1	3	3	3	1	3	1	3	3	3	1	3	3	3	3	3	3	3	1	1	3	3	3	3	3	3	1	3
5	RM249	3	3	3	3	3	3	3	3	3	3	3	3	3	3	3	3	3	3	1	3	1	3	3	3	1	3	1	3	3	3	1	3	3	3	3	3	3	3	1	1	3	3	3	3	3	3	1	3
5	RM164	3	3	3	3	3	3	3	3	3	3	3	3	3	3	3	3	3	3	3	3	1	3	3	3	1	3	3	3	3	3	1	3	1	3	3	3	3	1	1	3	3	3	1	3	3	3	1	3
5	RM440	3	3	3	3	3	3	3	3	3	3	3	3	3	3	3	3	3	3	3	3	1	3	3	3	1	3	3	3	3	3	1	3	1	3	3	3	3	1	1	3	3	3	1	3	3	3	1	3
5	RM421	3	3	3	3	3	3	3	3	3	3	3	3	3	3	3	3	3	3	3	3	3	3	3	3	1	3	3	3	3	3	1	3	1	3	3	3	1	3	1	1	1	3	3	3	3	1	1	3
5	RM538	3	3	3	3	3	3	3	3	3	3	3	3	3	3	3	3	3	3	1	3	3	1	3	3	1	3	3	3	3	3	3	3	3	3	3	3	1	3	1	1	1	3	3	3	*	1	1	*
5	RM274	3	3	3	3	3	3	3	3	3	3	3	3	3	3	3	3	3	3	1	3	3	1	3	3	1	3	1	3	3	3	3	3	3	3	3	1	1	3	1	1	1	3	3	3	3	1	1	3
5	RM305	3	3	3	3	3	3	3	3	3	3	3	3	3	3	3	3	3	3	3	3	3	3	3	3	1	3	3	3	3	3	3	3	1	3	3	3	1	1	1	3	1	3	1	3	1	1	1	3
5	RM334	3	3	3	3	3	3	3	3	3	3	3	3	3	3	3	3	3	3	3	3	3	3	3	3	3	3	3	3	3	3	3	3	3	3	3	1	1	3	1	1	1	3	3	3	3	1	1	*
6	RM133	3	1	3	3	3	1	1	1	3	3	3	3	3	3	3	3	3	3	3	3	3	3	3	3	3	3	3	3	3	3	3	3	3	3	3	3	3	3	3	3	3	3	3	3	3	3	3	1
6	RM204	3	3	3	3	3	1	3	3	3	3	3	3	1	3	3	3	3	3	3	3	3	3	3	3	3	3	3	3	3	3	3	3	3	3	3	1	3	3	3	3	3	3	3	3	3	3	3	3
6	RM585	3	3	3	3	3	1	3	3	3	3	3	3	1	3	3	3	3	3	3	3	3	3	3	3	3	3	3	3	3	3	3	3	3	3	3	1	3	3	3	3	3	3	3	3	3	3	3	3
6	RM225	3	3	3	3	3	1	3	3	3	3	3	3	1	3	3	3	3	3	3	3	3	3	3	3	3	3	3	3	3	3	3	3	3	3	3	1	3	3	3	3	3	3	3	3	3	3	3	3
6	RM253	3	3	3	3	3	1	3	3	3	3	3	3	1	3	3	3	3	3	3	3	3	1	3	1	1	3	1	3	3	3	1	3	1	3	3	1	3	3	3	3	1	3	3	3	3	3	3	3
6	RM539	3	3	3	3	3	1	3	3	1	3	3	3	3	3	3	3	3	3	3	3	3	3	3	1	3	3	1	3	3	3	1	3	1	3	3	1	3	3	3	3	1	3	3	3	3	3	3	3
6	RM527	3	3	3	3	3	1	3	3	1	3	3	3	3	3	3	3	3	3	3	3	3	3	3	1	3	3	1	3	3	3	1	3	1	3	3	1	3	1	3	3	1	3	1	3	3	1	3	3
6	RM564	3	3	3	3	3	1	3	3	1	3	3	3	3	3	3	3	3	3	3	3	3	3	3	1	3	3	1	3	3	3	1	3	1	3	3	3	3	1	3	3	1	3	1	3	3	1	3	3
6	RM3	3	3	3	3	3	1	3	1	3	3	3	1	3	3	3	3	3	3	1	1	3	3	3	1	3	3	1	3	3	3	1	3	1	3	3	3	3	1	3	3	1	3	1	3	3	1	3	3
6	RM454	3	1	3	3	3	1	3	1	1	3	3	1	1	3	3	3	3	3	3	3	3	3	3	3	3	3	3	3	3	3	3	3	3	3	3	3	3	3	3	3	3	3	3	3	*	1	3	3
6	RM162	3	1	3	3	3	1	3	1	1	3	3	1	1	3	3	3	3	3	3	3	3	3	3	3	3	3	3	3	3	3	3	3	3	3	3	3	3	3	3	3	3	3	3	3	*	1	3	3
6	RM30	3	1	3	1	1	1	3	1	3	3	3	1	1	3	1	3	3	3	3	3	3	3	3	3	1	1	3	3	3	3	3	3	1	3	3	3	3	3	3	3	3	3	3	1	3	1	3	3
6	RM412	3	1	3	1	3	1	3	1	3	1	1	1	1	3	3	3	3	3	3	3	3	3	1	3	3	1	3	3	1	1	3	3	1	3	3	3	3	3	3	3	3	3	3	1	3	1	3	3
7	RM51	3	3	3	3	3	1	3	3	1	3	3	3	3	3	1	3	3	3	1	1	3	3	3	1	3	1	3	3	3	3	1	3	3	3	3	3	3	3	3	3	3	3	3	3	3	3	3	3
7	RM481	3	3	3	3	3	1	3	3	1	3	1	3	3	3	1	3	3	3	1	1	3	3	1	1	3	3	1	3	1	1	1	3	1	3	3	3	3	3	3	3	3	3	3	3	3	3	3	3
7	RM82	1	3	3	3	3	1	3	3	1	3	1	3	3	3	1	3	3	3	1	1	3	3	1	1	3	3	1	3	1	1	1	3	1	3	3	3	3	3	3	3	3	3	3	3	3	3	3	3
7	RM125	1	3	3	3	3	1	3	3	3	1	1	3	1	3	3	1	3	1	1	1	1	3	3	1	3	3	1	3	3	1	1	3	3	3	3	3	3	3	3	3	3	3	3	3	3	3	3	3
7	RM214	3	3	3	3	3	3	3	3	3	1	1	3	1	1	3	1	3	1	1	1	1	3	3	3	3	3	1	3	3	1	1	3	3	3	3	3	3	3	3	3	3	3	3	3	3	3	3	3
7	RM2	3	3	3	3	3	3	3	3	3	3	1	3	1	1	3	1	3	3	1	1	1	3	3	3	1	3	1	3	3	1	1	3	3	3	3	3	3	3	3	3	3	3	3	3	3	3	3	3
7	RM11	3	3	3	3	3	3	3	3	3	3	3	3	3	3	3	3	3	3	1	1	1	3	3	3	3	3	1	3	3	1	1	1	3	3	3	3	3	3	3	3	3	3	3	3	3	3	3	3
7	RM560	3	3	3	3	3	3	3	3	3	3	3	3	3	3	3	3	3	3	3	1	1	3	3	3	3	3	1	3	3	1	1	1	3	3	3	3	3	3	3	3	3	3	3	3	3	3	3	3
7	RM346	3	3	3	3	3	3	3	3	3	3	3	3	3	3	3	3	3	3	3	1	1	3	3	3	3	3	1	3	1	1	1	1	3	3	3	3	3	3	3	3	3	3	3	3	3	3	3	3
7	RM10	3	3	3	3	3	3	3	3	3	3	3	3	3	3	3	3	3	3	3	3	1	3	3	3	3	3	1	1	1	1	1	1	3	3	3	3	3	3	3	3	3	3	3	3	3	3	3	3
7	RM70	3	3	3	3	3	3	3	3	3	3	3	3	3	3	3	3	3	3	3	3	1	3	3	3	1	3	1	1	1	1	1	1	3	3	3	3	3	3	3	3	3	3	3	3	3	3	1	3
7	RM234	3	3	3	3	1	3	3	3	1	1	3	3	3	1	3	1	3	3	3	3	3	1	3	3	1	1	1	1	3	1	1	3	3	3	3	3	3	3	3	3	3	3	3	1	1	3	3	3
7	RM18	3	3	3	3	1	3	3	3	1	1	3	3	3	1	3	1	3	3	3	3	3	1	3	3	1	1	1	1	3	3	1	3	3	3	3	3	3	3	3	3	3	3	3	1	*	3	3	3
7	RM47	3	3	3	3	1	3	3	3	1	1	3	3	3	1	3	1	3	3	3	3	3	1	3	3	1	1	1	1	3	3	1	3	3	3	3	3	3	3	3	3	3	3	3	1	3	3	3	*
7	RM248	3	1	1	3	1	3	3	3	3	3	3	1	3	3	3	1	3	3	3	3	3	1	3	1	3	1	1	1	3	3	3	3	3	3	3	3	3	3	3	3	3	3	3	1	1	3	1	1
8	RM152	3	3	3	3	3	3	3	3	3	3	3	3	3	3	3	3	3	3	3	3	3	3	3	3	3	3	3	3	3	3	3	3	3	3	3	3	3	3	3	3	3	3	3	3	3	3	3	3
8	RM38	3	3	3	3	3	3	3	3	3	3	3	3	3	3	3	3	3	3	3	3	3	3	3	3	3	3	3	3	3	3	3	3	3	1	3	3	1	3	3	3	3	3	3	3	3	3	3	3
8	RM25	3	3	3	3	3	3	3	3	3	3	3	3	3	3	3	3	3	3	3	3	3	3	3	3	3	3	3	3	3	3	3	3	3	3	3	3	3	3	3	3	3	3	3	3	3	3	3	3
8	RM44	3	3	3	3	3	1	3	3	1	3	3	3	1	1	3	3	3	3	3	3	3	3	3	3	3	3	3	3	3	3	3	3	3	3	3	3	3	3	3	3	3	3	3	3	3	3	3	3
8	RM339	3	3	3	3	3	1	1	3	1	3	3	3	1	1	3	3	3	3	3	3	3	3	3	3	3	3	3	3	3	3	3	3	3	3	3	3	3	3	3	3	3	3	3	3	3	3	3	3
8	RM223	3	3	3	3	1	3	3	3	1	3	3	3	1	1	3	3	3	3	3	3	3	3	3	3	3	3	3	3	3	3	3	3	3	3	3	3	3	3	3	3	3	3	3	3	3	3	3	3
8	RM210	3	3	3	3	3	3	1	3	1	3	3	3	1	1	3	3	3	3	3	3	3	3	3	3	3	3	3	3	3	3	3	3	3	3	3	3	3	3	3	3	3	3	3	3	3	3	3	3
8	RM256	3	3	3	1	3	3	1	3	1	3	3	3	1	1	3	3	3	3	3	3	3	3	3	3	3	3	3	3	3	3	3	3	3	3	3	3	3	3	3	3	3	3	3	3	3	3	3	3
8	RM80	3	3	3	1	3	3	1	3	1	3	3	3	1	1	3	3	3	3	3	3	3	3	3	3	3	3	3	3	3	3	3	3	3	3	3	3	3	3	3	3	3	3	3	3	3	3	3	3
8	RM230	3	3	3	3	3	3	3	3	3	3	3	3	3	3	3	3	3	3	3	3	3	3	3	3	3	3	3	3	3	3	3	3	3	3	3	3	3	3	3	3	3	3	3	3	3	3	3	3
9	RM105	3	3	1	3	3	3	1	1	1	3	3	1	3	1	1	3	3	3	1	3	3	1	3	3	3	3	3	3	1	1	1	3	3	1	3	3	3	3	3	3	3	3	3	3	3	3	3	3
9	RM460	3	3	3	3	3	3	3	3	3	3	3	3	3	3	3	3	3	3	1	3	3	1	3	1	3	3	3	3	1	1	1	3	3	1	3	3	3	3	3	3	3	3	3	3	3	3	3	3
9	RM410	3	3	3	3	3	3	3	3	3	3	3	3	3	3	3	3	3	1	1	3	3	1	3	3	3	3	3	3	1	1	3	3	1	3	3	3	3	3	3	3	3	3	3	3	3	3	3	3
9	RM242	3	3	3	3	3	3	3	3	3	3	3	3	3	3	3	3	3	1	1	3	3	1	3	1	3	3	3	3	1	1	3	3	*	3	3	3	3	3	3	3	3	3	3	3	3	3	3	3
9	RM553	3	3	3	3	3	3	3	3	3	3	3	3	3	3	3	3	3	*	1	3	3	1	3	1	3	3	3	3	1	1	3	3	*	3	3	3	3	3	3	3	3	3	3	3	3	3	3	3
9	RM107	3	3	3	3	3	3	3	3	3	3	3	3	3	3	3	3	3	3	1	3	3	1	3	1	3	3	3	3	1	1	3	3	3	3	3	3	1	3	3	3	3	3	3	3	3	3	3	3
9	RM201	3	3	3	3	3	3	3	3	3	3	3	3	3	3	3	3	3	3	1	3	3	1	3	1	3	3	3	3	1	1	3	3	3	3	3	3	1	3	3	3	3	3	3	3	3	3	3	3
9	RM215	3	3	3	3	3	3	3	3	3	3	3	3	3	3	3	3	3	3	3	3	3	3	3	3	3	3	3	3	3	3	3	1	3	3	3	3	1	3	3	3	3	3	3	3	3	3	3	3
9	RM245	3	3	3	3	3	3	3	3	3	3	3	3	3	3	3	3	3	3	3	3	3	3	3	3	3	3	3	3	3	3	3	3	3	3	3	3	3	3	3	3	3	3	3	3	3	3	3	3
9	RM205	3	3	3	3	3	3	3	3	3	3	3	3	3	3	3	3	3	3	3	3	3	3	3	3	3	3	3	3	3	3	3	3	3	3	3	3	1	1	3	3	3	3	3	3	3	3	3	3
10	RM474	3	3	3	3	3	3	3	3	3	3	3	3	3	3	3	3	3	3	3	3	3	3	3	3	3	3	3	3	3	3	3	3	3	3	3	3	3	3	3	3	3	1	3	3	3	1	1	1
10	RM222	3	3	3	3	3	3	3	3	3	3	3	3	3	3	3	3	3	3	3	3	3	3	3	3	3	3	3	3	3	3	3	3	3	3	3	3	3	3	3	3	3	1	3	3	3	1	1	*
10	RM244	3	3	3	3	3	3	3	3	3	3	3	3	3	3	3	3	3	3	3	3	3	3	3	3	3	3	3	3	3	3	3	3	3	3	3	3	3	3	3	3	3	1	3	3	3	1	1	*
10	RM239	3	3	3	3	3	3	3	3	3	3	3	3	3	3	3	3	3	3	3	3	3	3	3	3	3	3	3	3	3	3	3	3	3	3	3	3	3	3	3	3	3	1	3	3	3	1	1	1
10	RM467	3	3	3	3	3	3	3	3	3	3	3	3	3	3	3	3	3	3	3	3	3	3	3	3	3	3	3	3	3	3	3	3	3	3	1	3	3	3	1	1	3	1	3	3	3	3	1	1
10	RM216	3	3	3	3	3	3	3	3	3	3	3	3	3	3	3	3	3	3	3	3	3	3	3	3	3	3	3	3	3	3	3	3	3	3	1	3	3	3	1	3	3	1	3	3	3	3	1	1
10	RM271	1	3	3	3	3	3	1	3	3	1	3	3	1	3	3	3	3	3	3	3	3	3	3	3	3	3	3	3	3	3	3	3	3	3	1	3	3	1	1	3	3	1	3	3	3	3	3	1
10	RM258	1	3	3	3	3	3	1	3	3	1	3	1	1	3	3	3	3	3	3	3	3	3	3	3	3	3	3	3	3	3	3	3	3	3	1	3	1	3	1	3	3	1	3	3	3	3	3	1
10	RM484	1	3	3	3	3	3	1	3	3	1	3	1	1	3	3	3	3	1	3	1	1	3	1	3	3	3	3	1	1	1	1	3	3	3	3	3	3	3	3	3	3	3	3	3	3	3	3	3
10	RM147	1	3	3	3	3	3	1	3	3	1	3	1	1	3	3	3	3	1	3	1	1	3	1	3	3	3	3	1	1	1	1	3	3	3	3	3	3	3	3	3	3	3	3	3	3	3	3	3
10	RM228	1	3	3	3	1	3	1	1	3	1	3	1	1	3	3	3	3	1	3	1	3	3	1	3	3	1	3	1	1	1	1	3	3	3	3	3	3	3	3	3	3	3	3	3	3	3	3	3
10	RM496	1	3	3	3	1	3	1	1	3	1	3	1	1	3	3	3	3	1	3	1	3	3	1	3	3	1	3	1	1	1	1	3	3	3	3	3	3	3	3	3	3	3	3	3	3	3	3	3
11	RM20B	3	3	3	3	3	3	3	3	3	*	3	3	1	3	3	1	3	1	1	3	3	3	3	3	1	3	3	3	3	3	3	1	3	3	3	3	3	3	3	3	3	3	3	3	3	3	3	3
11	RM4B	3	3	3	3	3	3	3	3	3	1	3	3	1	3	3	1	3	1	1	3	3	3	3	3	1	3	3	3	3	3	3	1	3	3	3	3	3	3	3	3	3	3	3	3	3	3	3	3
11	RM332	3	3	3	3	1	3	3	3	3	*	3	3	3	3	3	1	3	1	1	3	3	3	3	1	1	3	3	3	3	3	3	1	3	3	1	3	1	3	3	3	1	3	3	3	3	3	3	3
11	RM167	3	3	3	1	3	3	3	*	3	1	3	3	3	3	3	1	3	3	1	3	*	3	3	1	1	3	3	3	3	3	1	1	3	3	1	3	1	3	3	3	1	3	3	3	3	3	3	3
11	RM441	3	3	3	3	3	3	3	3	3	3	3	3	3	3	3	3	3	3	3	3	1	3	3	1	3	3	3	3	3	1	1	1	3	3	1	3	1	3	3	3	1	3	3	3	3	3	3	3
11	RM202	3	3	3	3	3	3	3	3	3	3	3	3	3	3	3	3	3	3	3	3	1	3	3	1	3	3	3	3	3	1	1	1	3	3	1	3	1	3	3	3	3	3	3	3	3	3	3	3
11	RM287	3	3	3	3	3	3	3	3	3	3	3	3	3	3	3	3	3	3	3	3	3	3	3	3	3	3	3	3	3	3	3	3	3	3	3	3	3	3	3	3	3	3	1	3	1	1	3	3
11	RM209	3	3	3	3	3	3	3	3	3	3	3	3	3	3	3	3	3	3	3	3	3	3	3	3	3	3	3	3	3	3	3	3	3	3	3	3	3	3	3	3	3	3	1	3	1	1	3	3
11	RM229	3	3	3	3	3	3	3	3	3	3	3	3	3	3	3	3	3	3	3	3	3	3	3	3	3	3	3	3	3	3	3	3	3	3	3	3	3	3	3	3	3	3	1	3	1	1	3	3
11	RM21	3	3	3	3	3	3	3	3	3	3	3	3	3	3	3	3	3	3	3	3	3	3	3	3	3	3	3	3	3	3	3	3	3	3	3	3	3	3	3	3	3	3	1	3	1	1	3	3
11	RM206	3	1	1	3	3	3	3	1	3	1	3	3	1	3	3	1	3	3	1	3	1	3	3	3	3	1	3	3	3	3	3	1	3	3	3	3	3	3	3	3	3	3	1	1	1	1	3	3
11	RM254	3	1	1	3	3	3	3	1	3	3	3	3	1	3	3	1	3	3	1	3	1	3	3	3	3	1	3	3	1	3	3	1	3	3	3	3	3	3	3	3	3	3	1	1	1	3	3	3
11	RM224	3	3	1	3	1	3	3	1	1	1	3	3	3	3	3	1	3	3	1	3	1	3	3	3	3	1	3	3	1	3	3	1	3	1	1	3	3	1	1	1	1	3	1	1	1	3	3	3
12	RM20A	3	3	3	1	3	3	3	3	3	3	3	3	3	3	1	3	3	3	3	3	3	3	3	3	3	3	3	3	3	3	3	3	3	3	3	3	3	3	3	3	3	3	3	3	3	3	3	3
12	RM4A	3	3	3	1	3	3	3	3	3	3	3	3	3	3	1	3	3	3	3	3	3	3	3	3	3	3	3	3	3	3	3	3	3	3	3	3	3	3	3	3	3	3	3	3	3	3	3	3
12	RM19	3	3	3	1	3	3	1	3	3	3	3	1	3	3	1	1	3	3	3	3	3	3	3	3	3	3	3	3	3	3	3	3	3	3	3	3	3	3	3	3	3	3	3	3	3	3	3	3
12	RM247	3	3	3	3	3	3	1	3	3	3	3	1	3	3	1	1	3	3	3	3	3	3	3	3	3	3	3	3	3	3	3	3	3	1	3	3	3	1	3	3	3	3	3	3	3	3	3	3
12	RM277	3	3	3	3	3	3	3	3	3	3	3	3	3	3	3	3	3	3	1	3	3	3	3	3	3	3	3	3	1	3	3	1	1	3	3	1	3	1	1	3	3	3	3	3	3	3	3	3
12	RM309	3	3	3	3	3	3	3	3	3	3	3	3	3	3	3	3	3	3	1	3	3	3	1	3	3	3	1	3	1	3	3	1	1	3	3	1	3	1	3	3	3	3	3	3	3	3	3	3
12	RM463	3	3	3	3	3	3	3	3	3	3	3	3	3	3	3	3	3	3	1	3	3	3	1	3	3	3	1	3	1	3	3	1	1	3	3	1	3	1	3	3	3	3	3	3	3	3	3	3
12	RM270	3	3	3	3	3	3	3	3	3	3	3	3	3	3	3	3	3	3	3	3	3	3	1	1	1	3	1	3	1	3	3	1	1	3	3	1	3	3	3	3	1	3	3	3	3	3	3	3
12	RM235	3	3	3	3	3	3	1	3	3	1	3	3	3	1	1	1	3	3	3	3	3	3	1	1	1	1	1	3	1	3	3	1	3	3	1	1	3	3	3	3	3	3	3	3	3	3	3	3
12	RM17	3	3	3	3	3	3	1	3	3	1	3	*	3	1	1	1	3	3	3	3	3	3	1	1	1	1	1	3	1	3	3	1	3	3	1	3	3	3	3	3	3	3	3	3	3	3	3	3
	No. "1"	25	22	8	24	23	29	22	31	23	36	26	28	33	24	26	34	25	12	30	26	24	25	26	24	23	17	34	20	25	25	40	22	22	10	15	18	34	19	20	17	22	17	32	12	19	28	24	11
	No. "3"	130	134	148	132	132	127	134	124	133	118	130	124	122	132	130	122	131	143	126	130	131	131	130	132	133	139	122	136	131	131	116	134	132	146	141	138	122	137	136	139	134	138	124	144	130	128	131	137
	Sub total	155	156	156	156	155	156	156	155	156	154	156	152	155	156	156	156	156	155	156	156	155	156	156	156	156	156	156	156	156	156	156	156	154	156	156	156	156	156	156	156	156	155	156	156	149	156	155	148
	% IR36	16.129	14.1026	5.12821	15.3846	14.8387	18.5897	14.1026	20	14.7436	23.3766	16.6667	18.4211	21.2903	15.3846	16.6667	21.7949	16.0256	7.74194	19.2308	16.6667	15.4839	16.0256	16.6667	15.3846	14.7436	10.8974	21.7949	12.8205	16.0256	16.0256	25.641	14.1026	14.2857	6.41026	9.61538	11.5385	21.7949	12.1795	12.8205	10.8974	14.1026	10.9677	20.5128	7.69231	12.7517	17.9487	15.4839	7.43243
	% homo	99.359	100	100	100	99.359	100	100	99.359	100	98.7179	100	97.4359	99.359	100	100	100	100	99.359	100	100	99.359	100	100	100	100	100	100	100	100	100	100	100	98.7179	100	100	100	100	100	100	100	100	99.359	100	100	95.5128	100	99.359	94.8718
[truncated: 103 more columns]
