# Supplementary material for: Wild and cultivated allele effects on rice phenotypic traits in reciprocal backcross populations between Oryza rufipogon and two cultivars, O. sativa Nipponbare and IR36
Source: Breed Sci. 2023 Sep 9;73(4):373–81. doi: 10.1270/jsbbs.22095 (PMC10722096; doi:10.1270/jsbbs.22095)
Supplement: Supplementary file 6 — Supplemental Table 5 [file 73_373_s6.xlsx]

## Sheet: Suppl. Table 5
Supplemental Table 5. Percantages of donor segments and average homozygosity values observed among four backcross recombinant inbred lines.
Population	Donor parent	Recurrent parent	Percentages of donor segments			Average homozygosity
			Range among lines	Range among markers	Average
AsN	O. rufipogon W630	O. sativa Nipponbare	0.0 - 23.3	1.9 - 24.5	11	99.4
NAs	O. sativa Nipponbare	O. rufipogon W630	1.1 - 31.3	0.7 - 24.5	11.5	99.2
AsIR	O. rufipogon W630	O. sativa IR36	0.0 - 22.6	1.8 - 22.6	10	98.5
IRAs	O. sativa IR36	O. rufipogon W630	1.3 - 30.5	1.4 - 42.8	14.9	99.2
